# Supplementary material for: Composition of Overlapping Protein-Protein and Protein-Ligand Interfaces
Source: PLoS One. 2015 Oct 30;10(10):e0140965. doi: 10.1371/journal.pone.0140965 (PMC4627654; doi:10.1371/journal.pone.0140965)
Supplement: S1 File — Dataset of PP complexes from the ABC database (Table A). Dataset of PL complexes from the ABC database (Table B). Dataset of PP complexes from the PIBASE database (Table C). Dataset of PL complexes from the PIBASE database (Table D). Dataset of PL complexes from the Timbal database (Table E). (XLSX) [file pone.0140965.s001.xlsx]

## Sheet: Table A
PDB ID	CHAIN	CHAIN
15C8	L	H
1A09	A	B
1A6U	H	L
1AB8	B	A
1AHW	F	A
1ASL	B	A
1AV1	B	A
1AVA	A	C
1AY7	A	B
1AZZ	A	C
1B06	A	B
1B99	F	C
1BJQ	C	A
1BMF	F	B
1BRR	A	C
1BVI	A	C
1BVN	P	T
1BZX	E	I
1C2O	D	A
1CKG	B	A
1CYY	A	B
1D7F	B	A
1DFJ	E	I
1DLE	A	B
1DM5	B	D
1DPJ	A	B
1E0F	E	J
1E8U	B	A
1EYS	H	M
1EZL	C	D
1F45	A	B
1F46	B	A
1F88	B	A
1FAK	H	I
1FI8	A	C
1FX9	B	A
1G0A	D	B
1G21	H	G
1G3N	A	B
1G6V	A	K
1GIF	B	A
1GQ3	C	B
1GXS	D	C
1H6A	B	A
1HE8	B	A
1HFY	A	B
1HJA	B	I
1HQK	E	D
1HWU	B	A
1I3O	B	E
1I8F	C	B
1ICF	A	I
1IFV	A	B
1IIN	A	B
1JSU	B	C
1JTH	D	A
1JZD	B	C
1KQD	A	B
1KQM	C	A
1KWS	B	A
1MCI	B	A
1MCV	A	I
1MI3	B	A
1MSA	B	C
1N8O	C	E
1N9S	C	D
1NHG	B	D
1NMA	N	H
1NW9	A	B
1NYS	A	C
1O6S	A	B
1O81	B	A
1OBQ	B	A
1OKT	B	A
1OME	A	B
1OO9	A	B
1OPF	B	A
1P0S	H	E
1P4I	L	H
1P7L	A	B
1PA0	B	A
1PMO	D	C
1PPF	E	I
1PST	M	H
1PYG	B	A
1QGE	D	E
1QPX	A	B
1QRN	D	E
1R5T	A	B
1R8Q	A	E
1RFX	B	C
1RH7	C	B
1RQ7	B	A
1S4Y	B	A
1S7Y	B	A
1SC1	A	B
1SGF	G	B
1SGR	E	I
1SND	A	B
1STF	E	I
1SUV	D	F
1T6G	C	A
1TH7	L	K
1U3R	A	B
1U3W	B	A
1UGH	E	I
1UVC	A	B
1VGQ	B	A
1VLZ	B	A
1W0I	B	A
1W29	C	D
1X1U	A	D
1X1Z	A	B
1XBY	B	A
1XMZ	B	A
1XX9	B	D
1Y48	E	I
1YGP	A	B
1YI5	C	H
1YRQ	A	H
1ZJD	A	B
1ZRS	B	A
1ZUX	D	B
2AAX	A	B
2AGY	B	D
2AMT	C	B
2AQ3	G	A
2AY5	A	B
2AYQ	B	A
2B42	B	A
2BE6	A	D
2BEX	C	A
2BL0	B	A
2BTO	T	A
2C3N	A	B
2CHP	C	D
2COG	A	B
2CUY	B	A
2D26	A	B
2D4V	B	A
2DSQ	I	G
2DVG	C	B
2EV4	B	A
2FHZ	B	A
2FR6	C	D
2G2U	A	B
2GD4	I	H
2GMR	L	M
2GPV	D	B
2GQD	B	A
2GVM	B	A
2H1L	E	F
2HI7	A	B
2I2R	H	D
2IDO	A	B
2IJO	A	I
2IPJ	B	A
2IWG	D	E
2IYG	B	A
2J3K	A	B
2J96	B	A
2NX5	A	D
2NY7	G	H
2O8A	A	I
2OCC	A	B
2OL1	A	C
2P1L	A	B
2PRG	A	C
2PVO	D	A
2TNF	B	A
3PCD	A	M
4AKE	A	B
6PFK	C	D
7TIM	B	A

## Sheet: Table B
PDB ID	CHAIN	LIGAND
1A05	B	IPM
1A0J	A	BEN
1A8J	L	PME
1ANK	A	AMP
1AR1	A	LDA
1BG9	A	BGC
1BIW	B	S80
1BLC	A	CEM
1BMQ	A	MNO
1BQI	A	SBA
1BWO	A	LPC
1C50	A	CHI
1CGY	A	MAL
1CLS	D	DEC
1CPC	A	CYC
1CY2	A	TMP
1DBN	B	NAG
1DHK	B	NAG
1EKX	C	PAL
1EST	A	TSU
1EWY	C	FAD
1F42	A	MNB
1FLJ	A	GSH
1FQ6	A	0QF
1G4I	A	MPD
1G5N	A	SGN
1G8I	A	P6G
1GG6	C	APF
1GKA	A	D12
1GMR	A	2GP
1GOY	A	3GP
1GZR	B	C15
1H1B	A	151
1H48	C	CDI
1HJ1	A	PMB
1HUR	A	GDP
1HVV	A	TAR
1HX0	A	AC1
1I5G	A	TS5
1I9B	D	EPE
1ICR	A	NIO
1IT6	A	CYU
1IZ2	A	SUM
1JI5	B	MPD
1JTK	A	THU
1KJ1	D	MAN
1KMH	B	TTX
1KYN	A	KTP
1L7Z	A	MYR
1L9B	L	HTO
1L9H	A	HTO
1LBC	A	CYZ
1LIN	A	TFP
1LOJ	A	MPD
1LVW	D	TYD
1M2Z	A	BOG
1MBQ	A	BEN
1MFI	B	FHC
1MPF	A	C8E
1NGP	L	NPA
1NIP	B	ADP
1O4H	A	772
1O5D	H	CR9
1O6T	A	MES
1O9T	B	ATP
1OAU	J	DNF
1PFK	A	ADP
1Q4J	A	GTX
1Q6O	B	LG6
1Q6Y	A	MPD
1QIW	A	DPD
1RE2	A	NAG
1RH7	C	P6G
1RHM	B	NA4
1RTK	A	GBS
1RYD	A	GLC
1RZH	H	CDL
1S57	B	EPE
1S9Q	B	CHD
1SUP	A	PMS
1SVL	C	ADP
1TB6	I	MPD
1TI1	A	D12
1TR5	A	THP
1TXC	A	2AN
1U0H	B	ONM
1U3T	B	CCB
1UBH	S	MPD
1USR	A	SIA
1UTM	A	PEA
1UX0	A	THU
1V3V	B	5OP
1V84	A	NAG
1W5F	B	G2P
1WB8	A	PMS
1WV0	A	BN4
1WV7	T	FUC
1X29	B	PMG
1XEY	A	GUA
1XJI	A	D10
1XKD	A	NAP
1XR8	A	PG4
1XXS	B	STE
1Y11	A	1PE
1Y2F	A	WAI
1YRX	B	D9G
1ZL0	A	TLA
1ZOM	A	339
1ZRK	A	367
2A01	A	AC9
2APX	A	MLA
2AY9	B	5PV
2AZ5	B	307
2B0U	B	MPD
2B45	X	EPE
2BUQ	A	CAQ
2C01	X	ATP
2C4L	A	SIA
2C97	B	MPD
2CL0	X	TRS
2CZ5	B	CIT
2DCY	A	TAR
2DJH	A	UM3
2DQV	A	GAL
2FMH	A	TRS
2FNW	A	REP
2FYD	A	PG4
2G2Z	A	COZ
2G7Y	A	MO9
2GJ6	D	3IB
2GOO	C	NDG
2H0T	A	EPE
2H6Y	A	MPD
2HA3	A	P6G
2HG8	A	MLE
2HQU	C	DUP
2HXM	A	302
2I17	A	CIT
2IPF	A	TRS
2IW6	A	QQ2
2IWZ	A	6NA
2J6E	B	MPD
2J7L	A	XC2
2J8C	M	GGD
2J9C	C	ATP
2JH0	D	701
2NY0	A	HEZ
2OIZ	A	TSR
2OL4	B	JPN
2OM9	A	AJA
2OPY	A	CO9
2P95	A	ME5
2PL7	B	HTG
2UUE	B	GVC
2YXJ	A	N3C
35C8	L	NOX
3LJR	A	GGC
4LIP	D	CCP
4VGC	B	SRD
6RNT	A	02:00:00
9RSA	B	ADU

## Sheet: Table C
PDB ID	CHAIN	CHAIN
1YM4	A	C
1A22	B	A
1A2K	C	B
1A2V	C	D
1A5A	A	B
1A5A	B	A
1A7K	C	D
1A8G	A	B
1A8T	A	B
1A99	B	A
1AB8	A	B
1ACB	E	I
1AE1	A	B
1AFS	A	B
1AG1	O	T
1AGR	A	D
1AIG	P	O
1AIG	L	H
1AIP	A	C
1AJS	A	B
1AR1	B	A
1AUW	C	D
1AZS	A	B
1AZS	C	B
1AZZ	C	A
1B3R	B	D
1B6C	D	C
1B7G	O	Q
1B7T	Z	A
1B7T	Y	A
1B8G	A	B
1B9C	A	B
1BAI	A	B
1BB3	A	B
1BCC	E	D
1BCC	G	C
1BD3	A	C
1BEB	A	B
1BGY	R	O
1BI7	A	B
1BJF	A	B
1BKJ	A	B
1BKO	A	B
1BMF	C	D
1BML	A	C
1BQH	G	H
1BUQ	A	B
1BVR	A	B
1BYE	C	D
1C0T	A	B
1CA7	A	C
1CBK	A	B
1CD1	A	B
1CD9	B	A
1CH4	A	B
1CKI	A	B
1CMV	A	B
1CN4	A	C
1CWQ	A	B
1CYD	A	B
1D0E	A	B
1D0I	A	C
1D0O	A	B
1D1Z	A	B
1D4A	A	C
1D6S	A	B
1D6U	A	B
1D8U	A	B
1DBQ	A	B
1DCL	A	B
1DF8	A	B
1DIR	A	B
1DJU	A	B
1DN0	B	A
1DO5	A	C
1DOF	B	C
1DOH	A	B
1DPJ	A	B
1DTY	A	B
1DUG	A	B
1DVR	A	B
1DZB	A	B
1E3I	A	B
1E3U	A	C
1E5E	A	B
1E7W	A	B
1E8T	A	B
1E9S	E	F
1ECE	A	B
1ECS	A	B
1EE0	A	B
1EI1	A	B
1EK6	A	B
1EKX	B	C
1EM6	A	B
1EOC	B	A
1EP1	A	B
1EQU	A	B
1EWK	A	B
1EYS	M	C
1EZR	A	B
1EZV	B	A
1EZV	A	B
1EZV	C	D
1EZV	D	C
1F1J	A	B
1F2D	A	B
1F3T	C	D
1F5P	A	B
1F60	A	B
1F6B	A	B
1F6R	A	C
1F8U	A	B
1FJG	E	H
1FR1	A	B
1FRT	A	B
1FSK	J	L
1FTM	A	C
1FUJ	A	D
1FVU	B	A
1FX0	B	A
1G1A	A	B
1G2O	A	C
1G4A	B	A
1G5Q	A	D
1G6O	A	B
1G6Y	A	B
1G73	C	A
1G85	A	B
1G8Y	C	D
1G9M	C	G
1GEG	B	C
1GH7	A	B
1GMY	A	B
1GNX	A	B
1GP7	A	B
1GPM	A	B
1GPW	A	B
1GR7	A	D
1GRI	A	B
1GTV	A	B
1GWN	A	C
1GYL	A	B
1GZ6	A	B
1GZM	A	B
1H48	A	B
1H4G	A	B
1H5B	A	B
1H5Q	A	B
1H8V	D	E
1HAK	A	B
1HG4	A	D
1HKV	A	B
1HP0	A	B
1HR6	D	C
1HR6	A	E
1HXM	A	B
1HXM	B	A
1HYR	A	C
1I0Z	A	B
1I1R	A	B
1I3R	D	C
1I41	F	G
1I4U	A	B
1I7I	A	B
1I85	D	B
1I85	A	B
1II6	A	B
1IJL	A	B
1IY8	B	C
1IYK	A	B
1IZ1	A	P
1J7E	A	B
1J90	A	B
1JDS	A	C
1JEB	A	D
1JFF	A	B
1JG8	A	B
1JKF	A	B
1JSW	A	D
1JT0	A	C
1JWH	A	D
1JWI	B	A
1K2O	A	B
1K3F	A	D
1KBU	A	B
1KCZ	A	B
1KFY	B	C
1KFY	D	B
1KFY	C	B
1KI9	A	B
1KOB	A	B
1KRU	A	C
1KSG	A	B
1KXJ	A	B
1L8X	A	B
1LBH	A	B
1LLU	E	F
1LRT	A	B
1LW6	E	I
1M43	A	B
1M48	A	B
1M56	A	B
1M7N	A	B
1M7W	A	B
1MCZ	A	B
1MF8	B	A
1MG2	O	N
1MPY	A	C
1MRU	A	B
1MZJ	A	B
1MZN	A	C
1N0H	A	B
1N0S	A	B
1N1A	A	B
1N4O	A	B
1N7G	A	B
1N9E	A	B
1NBU	B	C
1NCC	N	H
1NF3	B	D
1NFD	A	D
1NFQ	A	B
1NKS	A	B
1NTO	C	D
1NW4	A	B
1NX9	B	D
1O4S	A	B
1O5D	L	T
1O5I	A	B
1O5O	A	B
1O61	A	B
1O63	A	B
1O6E	B	A
1O9J	A	B
1OAT	B	C
1OD2	A	B
1ODL	A	B
1OE7	A	B
1OGA	D	E
1OGA	E	D
1OJ6	A	B
1OME	A	B
1OPL	A	B
1ORR	A	B
1ORT	C	D
1ORW	B	D
1OVL	A	B
1OVM	B	D
1OYJ	C	D
1OZF	A	B
1P0K	A	B
1P0S	H	E
1P4B	L	H
1P4E	A	D
1P60	A	B
1P7C	A	B
1P93	A	C
1PKG	A	B
1PKQ	A	B
1PV4	C	D
1PWE	C	D
1PWX	B	C
1PY4	A	C
1PYT	B	A
1Q0C	A	C
1Q3D	A	B
1Q3G	A	B
1Q57	A	C
1Q5Q	C	B
1Q6T	A	B
1Q8M	A	B
1Q90	B	D
1QA9	A	B
1QPB	A	B
1QZF	C	D
1R4P	E	A
1R5K	A	C
1R8Q	E	A
1RD5	A	B
1RD7	A	B
1RE5	B	C
1RJN	A	B
1RKX	A	D
1RPY	A	B
1RQR	A	C
1S2G	A	B
1SB2	A	B
1SF2	A	B
1SGF	G	Z
1SL6	D	A
1SN0	A	C
1SP8	A	B
1SPG	B	A
1SPI	A	B
1SQB	B	I
1SQI	A	B
1SQL	D	E
1SQP	A	I
1SU2	A	B
1SVX	B	A
1SXG	A	D
1T2O	B	A
1T8S	A	B
1T91	A	D
1T97	A	B
1TAH	A	B
1TC0	A	B
1TEX	A	B
1TF7	B	C
1TFC	A	B
1TPZ	A	B
1TW2	A	B
1TXT	A	B
1TZ3	A	B
1U0L	A	C
1U1I	A	B
1U46	A	B
1U5Q	A	B
1UB7	A	B
1UFH	B	A
1UI5	A	B
1UIM	A	B
1UIU	A	B
1UKM	A	B
1UKV	Y	G
1UMO	A	B
1UPA	B	D
1URZ	B	C
1USI	A	C
1UTR	A	B
1UU0	A	B
1UVQ	A	B
1UZM	A	B
1V2I	A	B
1V4J	A	B
1VC8	A	B
1VDM	B	H
1VDW	A	B
1VEA	A	B
1VF5	B	A
1VHW	A	D
1VIQ	B	C
1VIY	A	B
1VKG	A	B
1VM6	B	D
1VPX	C	B
1W0M	B	D
1W2Z	A	B
1W59	A	B
1W6T	A	B
1W6U	A	B
1W91	F	G
1WC1	B	C
1WUE	A	B
1WYE	A	B
1WZ8	A	B
1X27	A	E
1X9F	J	K
1XCA	A	B
1XDK	B	A
1XED	A	B
1XG5	A	B
1XGM	A	B
1XI9	A	B
1XKQ	A	B
1XNX	A	B
1XSE	A	B
1XTT	B	C
1XXD	B	C
1XYG	B	C
1Y1M	A	B
1Y1P	A	B
1YDE	B	P
1YO6	A	B
1YP2	C	D
1YQ2	A	B
1YTA	A	B
1YTZ	C	I
1YVB	A	I
1YXM	A	B
1Z08	B	D
1Z1B	A	B
1Z5A	A	B
1Z7M	E	A
1Z7X	X	W
1ZEM	E	G
1ZPD	B	E
2A2G	A	C
2A7K	G	H
2A9K	A	B
2A9K	B	A
2AAW	A	C
2AG5	A	B
2ANC	C	E
2B4G	A	B
2BCK	A	D
2BD0	A	B
2BEX	C	A
2BTW	A	B
2BVC	D	E
2C7F	A	D
2CLT	A	B
2D1Y	B	C
2DFT	A	C
2DNS	A	B
2DW6	A	B
2DY4	D	B
2EGH	B	A
2EVO	A	B
2EW8	B	D
2F1G	A	B
2F73	A	B
2FG6	C	D
2FM6	A	B
2FYI	A	B
2G2U	A	B
2GF0	A	B
2GIC	A	B
2GJ7	E	B
2I6A	A	D
2IFA	A	B
2IG2	H	L
2IGO	C	D
2IJ2	B	A
2J12	B	A
2NUU	B	C
2O23	A	B
2O2Y	C	D
2OKR	A	D
2ONL	C	A
2PD3	B	C
2PMT	C	D
2TAA	A	B
3TAT	C	D
7MDH	D	C

## Sheet: Table D
PDB ID	CHAIN	LIGAND
1A07	A	PTR
1A2D	A	PYX
1A50	A	FIP
1A54	A	MDC
1A69	A	FMB
1A8G	A	2ZN
1A9X	B	CYG
1AB8	A	FOK
1ACM	A	PAL
1AHI	A	CHO
1AOE	A	GW3
1AQU	B	EST
1AWB	B	IPD
1B4W	A	BOG
1B59	A	OVA
1B9C	A	CRO
1B9I	A	PXG
1B9V	A	RA2
1BAV	A	BIP
1BCC	E	BOG
1BDA	A	2Z0
1BL6	A	SB6
1BLS	A	IPP
1BM7	A	FLF
1BQM	A	HBY
1BT5	A	IM2
1BUQ	A	NTH
1BX4	A	ADN
1BZJ	A	PIC
1C1P	A	BAI
1C50	A	CHI
1C9C	A	PP3
1C9M	A	SEB
1CGK	A	NAR
1COW	B	AUR
1COW	F	AUR
1CQE	A	BOG
1CRX	B	PO4
1CZI	E	PHI
1D3H	A	A26
1D4F	A	ADN
1DFG	A	NDT
1DHT	A	DHT
1DX6	A	GNT
1DY3	A	87Y
1E2N	A	RCA
1E7P	B	F3S
1e+81	E	M91
1EBA	B	DBY
1ECZ	B	BOG
1EE2	A	CHD
1EEI	D	GAA
1EFA	A	NPF
1EHK	A	BNG
1EHK	B	BNG
1ELU	A	PDA
1EUP	A	ASD
1EYN	A	2AN
1EYS	M	BGL
1EYS	H	BGL
1F40	A	GPI
1FL6	L	AAH
1FP1	D	HCC
1FUP	A	PMA
1G9V	A	RQ3
1GG5	A	E09
1GSE	A	EAA
1H2S	A	BOG
1H47	A	GPP
1H4G	A	FXP
1H61	A	PDN
1HAK	A	K21
1HJ1	A	PMB
1HNU	A	REO
1HRK	A	CHD
1HZX	A	BNG
1I53	A	RTC
1I9H	A	BNI
1IDT	A	CB1
1IEC	A	SEB
1IYL	A	R64
1J0B	B	5PA
1J12	A	EBG
1JNH	H	ECO
1JR1	A	MOA
1JUT	A	LYD
1JVN	A	143
1JYV	A	145
1K3T	C	BRZ
1KDT	A	DOC
1KFY	C	BRS
1KFY	D	BRS
1KIC	A	NOS
1KLL	A	MC
1KRP	A	PST
1KRV	B	147
1KYN	A	KTP
1L0L	C	FMX
1LBC	B	CYZ
1LKD	A	BP6
1LW5	C	PLG
1M2Z	A	BOG
1MVN	A	PCO
1N0S	A	FLU
1N3I	B	DIH
1N3Z	A	ADN
1NBP	A	MHC
1NLP	C	MN8
1NX9	A	AIC
1OKE	A	BOG
1OSV	A	CHC
1PKG	A	PTR
1PP9	A	BHG
1PP9	B	BHG
1PP9	D	BHG
1PP9	F	BHG
1PPJ	G	BHG
1Q0B	A	NAT
1Q3A	C	NGH
1QW9	A	KHP
1QZR	A	CDX
1R4Z	A	RIL
1R8Q	A	AFB
1R8Q	E	AFB
1REJ	A	B1L
1RKW	A	PNT
1RQI	A	DST
1RQR	B	5FD
1RRI	A	A45
1S2C	A	FLF
1S2D	A	AR4
1S36	A	CEI
1SA0	A	CN2
1SEZ	A	OMN
1SHJ	A	NXN
1SIH	A	MBQ
1SJD	A	NPG
1SQI	A	869
1SUX	A	BTS
1SZR	A	PLG
1T1R	B	IMB
1T3T	A	CYG
1T6H	A	PHI
1T83	A	HG2
1T9B	A	1CS
1T9H	A	IUM
1TAU	A	BGL
1TC1	A	FMB
1TFQ	A	998
1TXC	B	2AN
1U2R	A	DDE
1U4S	A	BIH
1U7G	A	BOG
1U9V	A	IHE
1UAY	A	ADN
1UTR	A	PCB
1UYS	A	H1L
1VAF	A	ARR
1VEA	A	HBN
1VKG	B	CRI
1W9D	M	SEH
1X8I	A	BMH
1X8V	A	ESL
1XK9	A	P34
1YIK	A	MM1
1YK3	D	BOG
1YP2	A	PMB
1Z7Y	A	AA5
2A8T	A	ADN
2AEO	A	CPT
2AJ8	B	SC3
2BM2	C	PM2
2BT4	B	CA2
2BU3	A	3GC
2BVC	F	P3S
2BXE	A	1FL
2CLE	B	F6F
2CVD	A	HQL
2D97	A	IYR
2EVC	A	FC3
2F11	A	IEM
2FAK	H	SA1
2GFD	A	RDA
2GIC	A	IUM
2IPK	A	4DP
2IPK	B	4DP
2IYY	A	S3P
2OOW	A	OX4
2OQW	A	CS3
2ORK	B	IPD
2OT1	A	N3P
2VLE	A	DZN
3PCI	A	IHB
4AC9	A	CMH
6PRC	L	CEB
11GS	A	EAA

## Sheet: Table E
PDB ID	CHAIN	LIGAND
1A6A	A	NAG
1A7X	B	FKA
1AB8	A	FOK
1AGR	A	GDP
1AZS	C	GSP
1CS4	A	MES
1D8D	B	FII
1H2K	A	OGA
1I8L	A	NAG
1IA0	K	ACP
1ICF	I	NAG
1L2I	A	ETC
1O9C	A	FLC
1P93	A	DEX
1PZN	B	IMD
1QAB	E	RTL
1R6N	A	434
1S1J	A	IQZ
1TCO	B	MYR
1TW6	B	BTB
1U27	A	4IP
1V7P	B	NAG
1XLS	E	TCD
1YJD	C	NAG
1YSG	A	4FC
2BRQ	A	GSH
2ERJ	B	NAG
2GXA	A	ADP
2H61	E	PG4
2HBH	A	XE4
2LZG	A	13Q
2OU7	A	ANP
2P1M	B	IHP
2P26	A	NAG
2TNF	A	TRS
2VJE	D	FLC
2VOH	A	CIT
2W5Y	A	SAH
2WBE	C	ANP
2WKP	A	FMN
2XRP	B	GTP
2YDS	A	NAG
2YEM	A	WSH
2ZKW	A	CU1
3A9E	B	REA
3BEJ	A	MUF
3CLX	D	X22
3DZU	D	PLB
3DZU	A	REA
3F7Q	A	1PE
3FCS	A	IMD
3GBG	A	PAM
3HOF	B	DHC
3HQR	A	OGA
3HVL	A	SRL
3ICI	A	MES
3IPQ	A	965
3IT8	D	NAG
3K6S	A	MAN
3L0L	A	HC3
3M1I	A	GTP
3MDY	A	LDN
3NC0	A	IPH
3O47	A	GDP
3OSK	A	NAG
3QAZ	B	NAG
3QBR	X	NHE
3QD6	A	NAG
3QTK	A	TFA
3SL9	A	IMD
3TX7	B	P6L
3U88	A	GGB
3UP0	A	D7S
3V4P	C	TRS
3VNG	A	FUU
4A9E	A	3PF
4AY6	A	12V
4DBB	A	ACY
4DEW	A	LU2
4DSN	A	GCP
4E2T	A	EPE
4G1E	A	NAG
4G1M	A	NAG
4GMX	C	K85
4GS6	A	1FM
4GZ9	A	NAG
4H71	A	PXE
4JWL	A	HRC
4LOO	A	SB4
