# Supplementary material for: Composition of Overlapping Protein-Protein and Protein-Ligand Interfaces
Source: PLoS One. 2015 Oct 30;10(10):e0140965. doi: 10.1371/journal.pone.0140965 (PMC4627654; doi:10.1371/journal.pone.0140965)
Supplement: S2 File — Dataset of PP homodimer complexes from the ABC database (Table A). Dataset of PP heterodimer complexes from the ABC database (Table B). Dataset of PP homodimer complexes from the PIBASE database (Table C). Dataset of PP heterodimer complexes from the PIBASE database (Table D). (XLSX) [file pone.0140965.s002.xlsx]

## Sheet: Table A
No	PDB ID	Resolution (Å)	Name of homodimer	Scientific source	Chain one	Length	Chain two	Length
1	1GIF	1.9	Human Glycosylation-Inhibiting Factor	Homo sapiens	B	115	A	15
2	1A09	2	Peptide Ligands Of PP60(C-SRC) SH2 Domains	Homo sapiens	A	107	B	107
3	1AB8	2.2	Adenylyl Cyclase	Homo sapiens	B	220	A	220
4	1ASL	2.6	Aspartate Aminotransferase	Escherichia coli	B	396	A	396
5	1AV1	4	Apolipoprotein A-I	Homo sapiens	B	201	A	201
6	1B06	2.2	Protein (Superoxide Dismutase)	Sulfolobus acidocaldarius DSM 639	A	210	B	210
7	1B99	2.7	Protein (Nucleoside Diphosphate Kinase)	Dictyostelium discoideum	F	155	C	155
8	1BJQ	2.65	Lectin	Vigna unguiculata subsp. cylindrica (sow-pea)	C	253	A	253
9	1BRR	2.9	Protein (Bacteriorhodopsin)	Halobacterium salinarum	A	247	C	247
10	1BVI	1.9	Protein (Ribonuclease T1)	Aspergillus oryzae	A	104	C	104
11	1C2O	4.2	Acetylcholinesterase	Electrophorus electricus	D	539	A	539
12	1CKG	2.2	Protein (Lysozyme)	Homo sapiens	B	130	A	130
13	1CYY	2.15	DNA Topoisomerase I	Escherichia coli K-12	A	264	B	264
14	1D7F	1.9	Cyclodextrin Glucanotransferase	Bacillus sp. 1011	B	686	A	686
15	1DLE	2.1	Complement Factor B	Homo sapiens	A	298	B	298
16	1DM5	1.93	Annexin XII E105k Mutant Homohexamer	Hydra vulgaris	B	315	D	315
17	1E8U	2	Hemagglutinin-Neuraminidase	Newcastle disease virus	B	454	A	454
18	1EZL	2	Azurin	Pseudomonas aeruginosa	C	128	D	128
19	1F46	1.5	Cell Division Protein Zipa	Escherichia coli	B	140	A	140
20	1F88	2.8	Rhodopsin	Bos taurus	B	348	A	348
21	1FX9	2	Phospholipase A2, Major Isoenzyme	Sus scrofa	B	124	A	124
22	1G0A	2.04	Hemoglobin Beta Chain	Bos taurus	D	145	B	145
23	1G21	3	Nitrogenase Iron Protein	Azotobacter vinelandii	H	289	G	289
24	1GQ3	2.01	Aspartate Carbamoyltransferase	Escherichia coli K-12	C	310	B	310
25	1H6A	2.5	Precursor Form Of Glucose-Fructose Oxidoreductase	Zymomonas mobilis	B	433	A	433
26	1HFY	2.3	Alpha-Lactalbumin	Capra hircus	A	123	B	123
27	1HQK	1.6	6,7-Dimethyl-8-Ribityllumazine Synthase	Aquifex aeolicus	E	154	D	154
28	1HWU	2.1	PII Protein	Herbaspirillum seropedicae	B	112	A	112
29	1I8F	1.75	Putative Snrnp SM-Like Protein	Pyrobaculum aerophilum	C	81	B	81
30	1IFV	2.25	Protein LLR18B	Lupinus luteus	A	155	B	155
31	1IIN	2.1	Glucose-1-Phosphate Thymidylyltransferase	Salmonella enterica	A	292	B	292
32	1KQD	1.9	Oxygen-Insensitive NAD(P)H Nitroreductase	Enterobacter cloacae	A	217	B	217
33	1KWS	2.1	Beta-1,3-Glucuronyltransferase 3	Homo sapiens	B	261	A	261
34	1MCI	2.7	Immunoglobulin Lambda Dimer MCG (Light Chain)	Homo sapiens	B	216	A	216
35	1MI3	1.8	Xylose Reductase	Candida tenuis	B	319	A	319
36	1MSA	2.29	Agglutinin	Galanthus nivalis	B	109	C	109
37	1N9S	3.5	Small Nuclear Ribonucleoprotein F	Saccharomyces cerevisiae	C	93	D	93
38	1NYS	3.05	Activin Receptor	Rattus norvegicus	A	105	C	105
39	1O81	1.5	Tryparedoxin II	Crithidia fasciculata	B	152	A	152
40	1OBQ	1.85	Crustacyanin C1 Subunit	Homarus gammarus	B	181	A	181
41	1OKT	1.9	Glutathione S-Transferase	Plasmodium falciparum	B	211	A	211
42	1OME	2.3	Beta-Lactamase	Staphylococcus aureus	A	258	B	258
43	1OPF	3.2	Matrix Porin Outer Membrane Protein F	Escherichia coli	B	340	A	340
44	1P7L	2.5	S-Adenosylmethionine Synthetase	EScherichia coli	A	383	B	383
45	1PA0	2.2	Myotoxic Phospholipase A2-Like	Bothrops pauloensis	B	121	A	121
46	1PMO	2.3	Glutamate Decarboxylase Beta	Escherichia coli A	D	466	C	466
47	1PYG	2.87	Glycogen Phosphorylase B	Oryctolagus cuniculus	B	842	A	842
48	1QPX	2.4	Papd Chaperone	Escherichia coli	A	218	B	218
49	1R5T	2	Cytidine Deaminase	Saccharomyces cerevisiae	A	142	B	142
50	1RFX	2	Resistin	Mus musculus	B	94	C	94
51	1RH7	3.11	Resistin-Like Beta	Mus musculus	C	81	B	81
52	1RQ7	2.6	Cell Division Protein FTSZ	Mycobacterium tuberculosis	B	382	A	382
53	1S7Y	1.75	Glutamate Receptor, Ionotropic Kainate 2 Precursor	Rattus norvegicus	B	259	A	259
54	1SND	1.84	Staphylococcal Nuclease Dimer	Staphylococcus aureus	A	143	B	143
55	1TH7	1.68	Small Nuclear Riboprotein Protein	Sulfolobus solfataricus	L	81	K	81
56	1U3R	2.21	Estrogen Receptor Beta	Homo sapiens	A	241	B	241
57	1U3W	1.45	Alcohol Dehydrogenase Gamma Chain	Homo sapiens	B	374	A	374
58	1UVC	2	Nonspecific Lipid Transfer Protein	Oryza sativa	A	91	B	91
59	1VGQ	2.13	Formyl-Coenzyme A Transferase	Oxalobacter formigenes	B	427	A	427
60	1VLZ	2.05	Chey	Escherichia coli	B	128	A	128
61	1W0I	2.1	3-Oxoacyl Carrier Protein Synthase	Arabidopsis thaliana	B	431	A	431
62	1W29	2.3	6,7-Dimethyl-8-Ribityllumazine Synthase	Mycobacterium tuberculosis	C	160	D	160
63	1X1Z	1.45	Orotidine 5'-Phosphate Decarboxylase	Methanothermobacter thermautotrophicus	A	252	B	252
64	1XBY	1.58	3-Keto-L-Gulonate 6-Phosphate Decarboxylase	Escherichia coli	B	216	A	216
65	1XMZ	1.38	GFP-Like Chromoprotein FP595	Anemonia sulcata	B	243	A	243
66	1YGP	2.8	Yeast Glycogen Phosphorylase	Saccharomyces cerevisiae	A	879	B	879
67	1ZRS	1.5	Hypothetical Protein	Pseudomonas aeruginosa	B	317	A	317
68	1ZUX	1.85	Green To Red Photoconvertible GPF-Like Protein EOSFP	Lobophyllia hemprichii	D	226	B	226
69	2AAX	1.75	Mineralocorticoid Receptor	Homo sapiens	A	275	B	275
70	2AMT	2.3	2-C-Methyl-D-Erythritol 2,4-Cyclodiphosphate Synthase	EScherichia coli	C	159	B	159
71	2AQ3	2.3	T-Cell Receptor Beta Chain V	Mus musculus	G	112	A	112
72	2AY5	2.4	Aromatic Amino Acid Aminotransferase	Paracoccus denitrificans	A	394	B	394
73	2AYQ	3	3-Isopropylmalate Dehydrogenase	Bacillus coagulans	B	366	A	366
74	2C3N	1.5	Glutathione S-Transferase Theta 1	Homo sapiens	A	247	B	247
75	2CHP	2	Metalloregulation DNA-Binding Stress Protein	Bacillus subtilis subsp. subtilis str. 168	C	153	D	153
76	2COG	2.1	branched chain aminotransferase 1, cytosolic	Homo sapiens	A	386	B	386
77	2CUY	2.1	Malonyl CoA-[acyl carrier protein] transacylase	Thermus thermophilus HB8	B	305	A	305
78	2D4V	1.9	Isocitrate Dehydrogenase	isocitrate dehydrogenase	B	429	A	429
79	2DVG	2.78	Galactose-Binding Lectin	Arachis hypogaea	C	236	B	236
80	2EV4	2.28	Hypothetical Protein Rv1264/MT1302	Mycobacterium tuberculosis	B	222	A	222
81	2FR6	2.07	Cytidine Deaminase	Mus musculus	C	146	D	146
82	2GPV	2.85	Estrogen-Related Receptor Gamma	Homo sapiens	D	230	B	230
83	2GQD	2.3	3-Oxoacyl-[Acyl-Carrier-Protein] Synthase 2	Staphylococcus aureus	B	437	A	437
84	2GVM	2.3	Hydrophobin-1	Trichoderma reesei	B	75	A	75
85	2H1L	3.16	Large T Antigen	Simian virus 40	E	370	F	370
86	2IPJ	1.8	Aldo-Keto Reductase Family 1 Member C2	Homo sapiens	B	321	A	321
87	2IYG	2.3	Appa, Antirepressor Of PPSR, Sensor Of Blue Light	Rhodobacter sphaeroides	B	124	A	124
88	2J3K	2.8	NADP-Dependent Oxidoreductase P1	Arabidopsis thaliana	A	345	B	345
89	2J96	2.25	Phycoerythrocyanin Alpha Chain	Mastigocladus laminosus	B	162	A	162
90	2OL1	1.8	Deoxyuridine 5'-Triphosphate Nucleotidohydrolase	Vaccinia virus	A	147	C	147
91	2TNF	1.4	Protein (Tumor Necrosis Factor Alpha)	Mus musculus	B	156	A	156
92	4AKE	2.2	Adenylate Kinase	Escherichia coli	A	214	B	214
93	6PFK	2.6	Phosphofructokinase	Geobacillus stearothermophilus	C	319	D	319
94	7TIM	1.9	Triosephosphate Isomerase	Saccharomyces cerevisiae	B	247	A	247

## Sheet: Table B
No	PDB ID	Resolution (Å)	Chain one	Name of chain one	Length	Chain two	Name of chain two	Length
1	15C8	2.5	L	IGG 5C8 FAB (Light Chain)	213	H	IGG 5C8 FAB (Heavy Chain)	217
2	1A6U	2.1	H	B1-8 Fv (Heavy Chain)	120	L	B1-8 FV (Light Chain)	108
3	1AHW	3	F	Tissue Factor	219	A	Immunoglobulin FAB 5G9 (Light Chain)	214
4	1AVA	1.9	A	Barley Alpha-Amylase 2	403	C	Barley Alpha-Amylase/Subtilisin Inhibitor	181
5	1AY7	1.7	A	Guanyl-Specific Ribonuclease SA	96	B	Barstar	89
6	1AZZ	2.3	A	Collagenase	226	C	Ecotin	142
7	1BMF	2.85	F	Bovine Mitochondrial F1-Atpase	482	B	Bovine Mitochondrial F1-Atpase	510
8	1BVN	2.5	P	Alpha-amylase	496	T	Tendamistat	71
9	1BZX	2.1	E	Protein (Trypsin)	222	I	Protein (Bovine Pancreatic Trypsin Inhibitor)	58
10	1DFJ	2.5	E	Ribonuclease A	124	I	Ribonuclease Inhibitor	456
11	1DPJ	1.8	A	Proteinase A	329	B	Proteinase Inhibitor IA3 Peptide	33
12	1E0F	3.1	E	Thrombin	259	J	Haemadin	57
13	1EYS	2.2	H	Photosynthetic Reaction Center	259	M	Photosynthetic Reaction Center	324
14	1F45	2.8	A	Interleukin-12 Beta Chain	306	B	Interleukin-12 Alpha Chain	197
15	1FAK	2.1	H	Protein (Blood Coagulation Factor Viia)	254	I	Protein (5l15)	55
16	1FI8	2.2	A	Natural Killer Cell Protease 1	228	C	Ecotin	84
17	1G3N	2.9	A	Cyclin-Dependent Kinase 6	326	B	Cyclin-Dependent Kinase 6 Inhibitor	168
18	1G6V	3.5	A	Carbonic Anhydrase	260	K	Antibody Heavy Chain	126
19	1GXS	2.3	D	P-(S)-Hydroxymandelonitrile Lyase Chain B	158	C	P-(S)-Hydroxymandelonitrile Lyase Chain A	270
20	1HE8	3	B	Transforming Protein P21/H-Ras-1	166	A	Phosphatidylinositol 3-Kinase Catalytic Subunit, Gamma Isoform	965
21	1HJA	2.3	B	Alpha-Chymotrypsin	131	I	Ovomucoid Inhibitor	51
22	1I3O	2.7	B	Caspase 3	110	E	Baculoviral Iap Repeat-Containing Protein 4	121
23	1ICF	2	A	Protein (Cathepsin L: Heavy Chain)	175	I	Protein (Invariant Chain)	65
24	1JSU	2.3	B	Cyclin A	260	C	P27	84
25	1JTH	2	D	Syntaxin 1a	77	A	SNAP25	82
26	1JZD	2.3	B	Thiol:Disulfide Interchange Protein DSBC	220	C	Thiol:Disulfide Interchange Protein dsbd	132
27	1KQM	3	A	Myosin Heavy Chain	835	C	Myosin Essential Light Chain	156
28	1MCV	1.8	A	Elastase 1	240	I	HEI-TOE I	28
29	1N8O	2	C	Chymotrypsin A, C Chain	97	E	Ecotin	142
30	1NHG	2.43	B	Enoyl-Acyl Carrier Reductase	229	D	Enoyl-Acyl Carrier Reductase	60
31	1NMA	3	N	N9 Neuraminidase	388	H	Fab Nc10	122
32	1NW9	2.4	B	Catalytic Domain Of Caspase-9	238	A	A Inhibitor Of Apoptosis Protein 3	91
33	1O6S	1.8	A	Internalin A	461	B	E-Cadherin	105
34	1OO9	X	A	Stromelysin-1	168	B	Metalloproteinase Inhibitor 1	128
35	1P0S	2.8	H	Coagulation Factor X Precursor	254	E	Ecotin Precursor	142
36	1P4I	2.8	L	Antibody Variable Light Chain	135	H	Antibody Variable Light Chain	124
37	1PPF	1.8	E	Leukocyte Elastase	218	I	Ovomucoid Inhibitor	56
38	1PST	3	M	Photosynthetic Reaction Center	296	H	Photosynthetic Reaction Center	237
39	1QGE	1.7	D	Protein (Triacylglycerol Hydrolase)	222	E	Protein (Triacylglycerol Hydrolase)	97
40	1QRN	2.8	D	T-Cell Receptor, Alpha Chain	200	E	T-Cell Receptor, Beta Chain	243
41	1R8Q	1.86	A	ADP-Ribosylation Factor 1	181	E	Arno	203
42	1S4Y	2.3	B	Inhibin Beta A Chain	116	A	Activin Receptor Type IIB Precursor	98
43	1SC1	2.6	A	Interleukin-1 Beta Convertase	178	B	Interleukin-1 Beta Convertase	88
44	1SGF	3.15	G	Nerve Growth Factor	237	B	Nerve Growth Factor	118
45	1SGR	1.8	E	Streptomyces Griseus Proteinase B	185	I	Turkey Ovomucoid Inhibitor	51
46	1STF	2.4	E	Papain	212	I	Stefin B	98
47	1SUV	1.75	D	Serotransferrin, N-Lobe	329	F	Serotransferrin, C-Lobe	345
48	1T6G	1.8	C	Endo-1,4-Beta-Xylanase I	184	A	Xylanase Inhibitor	381
49	1UGH	1.9	E	Protein (Uracil-Dna Glycosylase)	223	I	Protein (Uracil-Dna Glycosylase Inhibitor)	82
50	1X1U	2.3	A	Ribonuclease	110	D	Barstar	89
51	1XX9	2.2	B	Coagulation Factor XI	238	D	Ecotin	142
52	1Y48	1.84	E	Subtilisin BPN'	281	I	Chymotrypsin Inhibitor 2	64
53	1YI5	4.2	C	Acetylcholine-Binding Protein	210	H	Long Neurotoxin 1	71
54	1YRQ	2.1	A	Periplasmic [NiFe] Hydrogenase Small Subunit	264	H	Periplasmic [Nife] Hydrogenase Large Subunit	549
55	1ZJD	2.6	A	Catalytic Domain of Coagulation Factor XI	237	B	Kunitz Protease Inhibitory Domain of Protease Nexin II	57
56	2AGY	1.1	B	Aromatic Amine Dehydrogenase	361	D	Aromatic Amine Dehydrogenase	135
57	2B42	2.5	B	Endo-1,4-beta-xylanase A	185	A	Xylanase Inhibitor-I	381
58	2BE6	2.5	A	Calmodulin 2	150	D	Voltage-Dependent L-Type Calcium Channel Alpha-1C Subunit	37
59	2BEX	1.99	C	Nonsecretory Ribonuclease	135	A	Ribonuclease Inhibitor	460
60	2BL0	1.75	B	Myosin Regulatory Light Chain	145	A	Major Plasmodial Myosin Heavy Chain	63
61	2BTO	2.5	T	Thioredoxin 1	108	A	Tubulin Btuba	473
62	2D26	3.2	A	Alpha-1-Antitrypsin	358	B	Alpha-1-Antitrypsin	36
63	2DSQ	2.8	I	Insulin-Like Growth Factor IB	70	G	Insulin-Like Growth Factor-Binding Protein 1	94
64	2FHZ	1.15	A	Colicin-E5 Immunity Protein	109	B	Colicin-E5	108
65	2G2U	1.6	A	Beta-lactamase SHV-1	265	B	Beta-lactamase inhibitory protein	165
66	2GD4	3.3	I	Antithrombin-III	443	H	Coagulation Factor, Stuart Factor, Stuart-Prower Factor, Contains: Factor X Light Chain; Factor X Heavy Chain; Activated Factor Xa Heavy Chain	241
67	2GMR	2.5	L	Photosynthetic Reaction Center Protein L Chain	281	M	Photosynthetic Reaction Center Protein M Chain	307
68	2HI7	3.7	A	Thiol:Disulfide Interchange Protein dsbA	189	H	Disulfide Bond Formation Protein B	176
69	2I2R	3.35	H	Kv Channel-Interacting Protein 1	180	D	Potassium Voltage-Gated Channel Subfamily D Member 3	144
70	2IDO	2.1	A	DNA Polymerase III Epsilon Subunit	186	C	Hot Protein	83
71	2IJO	2.3	A	Polyprotein	58	I	Pancreatic Trypsin Inhibitor	58
72	2IWG	2.35	D	IG Gamma-1 Chain C	207	E	52 Kda Ro Protein	181
73	2NX5	2.7	A	HLA-B35	276	D	ELS4 TCR Alpha Chain	188
74	2NY7	2.3	G	Envelope Glycoprotein Gp120	317	H	Antibody B12, Heavy Chain	230
75	2O8A	2.61	A	Serine/Threonine-Protein Phosphatase Pp1-Gamma Catalytic Subunit	329	I	Protein phosphatase inhibitor 2	206
76	2OCC	2.3	A	Cytochrome C Oxidase	514	B	Cytochrome C Oxidase	227
77	2P1L	2.5	A	Apoptosis Regulator Bcl-X	153	B	Beclin 1	31
78	2PRG	2.3	A	Peroxisome Proliferator Activated Receptor Gamma	271	C	Nuclear Receptor Coactivator SRC-1	88
79	2PVO	3.4	D	Ferredoxin-1	96	A	Ferredoxin-thioredoxin reductase, catalytic chain	110
80	3PCD	2.1	A	Protocatechuate 3,4-Dioxygenase	200	M	Protocatechuate 3,4-Dioxygenase	238

## Sheet: Table C
No	PDB ID	Resolution (Å)	Name of homodimer	Scientific source	Chain one	Length	Chain two	Length
1	1YM4	2.25	Beta-Secretase 1	Homo sapiens	A	408	C	408
2	1A2V	2.4	Methylamine Oxidase	Ogataea angusta	C	655	D	655
3	1A7K	2.8	Glyceraldehyde-3-Phosphate Dehydrogenase	Leishmania mexicana	C	360	D	360
4	1A8G	2.5	HIV-1 Protease	Human immunodefiency virus	A	99	B	99
5	1A8T	2.55	Metallo-Beta-Lactamase	Bacteroides fragilis	A	232	B	232
6	1A99	2.2	Putrescine-Binding Protein	Escherichia coli	B	344	A	344
7	1AB8	2.2	Adenylyl Cyclase	Rattus norvegia	A	220	B	220
8	1AE1	2.4	Tropinone Reductase-1	Datura stramonium	A	273	B	273
9	1AFS	2.5	3-Alpha-Hydroxysteroid Dehydrogenase	Rattus norvegia	A	323	B	323
10	1AG1	2.36	Triosephosphate Isomerase	Trypanosoma brucei	O	250	T	250
11	1AGR	2.8	Guanine Nucleotide-Binding Protein G(I)	Rattus norvegia	A	353	D	353
12	1AJS	1.6	Aspartate Aminotransferase	Sus scrofa	A	412	B	412
13	1AUW	2.5	Delta 2 Crytallin	Anas platyrhynchos	C	468	D	468
14	1B3R	2.8	Protein (S-Adenosylhomocysteine Hydrolase)	Rattus norvegia	B	431	D	431
15	1B7G	2.05	Protein (Glyceraldehyde-3-phosphate dehydrogenase)	Sulfolobus solfatarius	O	340	Q	340
16	1B8G	2.37	Protein (1-Aminocyclopropane-1 carboxylate synthase)	Malus domestica	A	429	B	429
17	1B9C	2.4	Protein (Green Fluorescent Protein)	Auquorea victoria	A	238	B	238
18	1BAI	2.4	Protease	Rous sarcoma virus	A	124	B	124
19	1BB3	1.8	Lysozyme	Homo sapiens	A	130	B	130
20	1BD3	1.93	Uracil Phosphoribosyltransferase	Toxoplasma gondii	A	243	C	243
21	1BEB	1.8	Beta-Lactoglobulin	Bos taurus	A	162	B	162
22	1BJF	2.4	Neurocalcin Delta	Bos taurus	A	193	B	193
23	1BKJ	1.8	NADPH-Flavin Oxidoreductase	Vibrio harveyi	A	240	B	240
24	1BKO	2.75	Thymidylate Synthase A	Bacillus subtilis	A	278	B	278
25	1BQH	2.8	Protein (VSV8)	Mus musculus	G	129	H	129
26	1BUQ	X	Protein (3-Ketosteroid isomerase-19-nortestosterone-hemisuccinate)	Comamonas testosteroni	A	125	B	125
27	1BVR	2.8	Protein (Enoyl-Acyl Carrier Protein (ACP) Reductase)	Mycobacterium tuberculosis	A	268	B	268
28	1BYE	2.8	Protein (Glutathione S-transferase)	Zea mays	C	213	D	213
29	1C0T	2.7	HIV-1 Reverse Transcriptase	Human immunodeficiency virus 1	A	560	B	440
30	1CA7	2.5	Protein (Macrophage Migration Inhibitory Factor)	Homo sapiens	A	114	C	114
31	1CBK	2	Pyrophosphokinase	Haemophilus influenzae	A	160	B	160
32	1CH4	2.5	Module-Substituted Chimera Hemoglobin Beta-Alpha	Homo sapiens	A	146	B	146
33	1CKI	2.3	Casein Kinase I Delta	Rattus norvegia	A	317	B	317
34	1CMV	2.27	Human Cytomegalovirus Protease	Human herpesvirus 5	A	256	B	256
35	1CWQ	2.25	Bacteriorhodopsin ("M" State Intermediate In Combination With Ground State)	Halobacterium salinarum	A	248	B	248
36	1CYD	1.8	Carbonyl Reductase	Mus musculus	A	244	B	244
37	1D0E	3	Reverse Transcriptase	Moloney murine leukemia virus	A	259	B	259
38	1D0I	1.8	Type II 3-Dehydroquinate Hydratase	Streptomyces coelicolor	A	156	C	156
39	1D0O	1.95	Bovine Endothelial Nitric Oxide Synthase Heme	Bos taurus	A	444	B	444
40	1D1Z	1.4	SAP SH2 Domain	Homo sapiens	A	104	B	104
41	1D4A	1.7	Quinone Reductase	Homo sapiens	A	273	C	273
42	1D6S	2.3	O-Acetylserine Sulfhydrylase	Salmonella enterica subsp. enterica serovar Typhimurium	A	322	B	322
43	1D6U	2.4	Copper Amine Oxidase	Escherichia coli	A	727	B	727
44	1D8U	2.35	Non-Symbiotic Hemoglobin	Oryza sativa	A	166	B	166
45	1DBQ	2.2	Purine Repressor	Escherichia coli	A	289	B	289
46	1DCL	2.3	MCG	Homo sapiens	A	216	B	216
47	1DF8	1.51	Protein (Streptavidin)	Streptomyces avidinii	A	127	B	127
48	1DIR	2.6	Dihydropteridine Reductase	Rattus norvegia	A	241	B	241
49	1DO5	2.75	Human Copper Chaperone For Superoxide Dismutase Domain II	Homo sapiens	A	154	C	154
50	1DOF	2.1	Adenylosuccinate Lyase	Pyrobaculum aerophilum	B	403	C	403
51	1DOH	2.1	Trihydroxynaphthalene Reductase	Magnaporthe grisea	A	283	B	283
52	1DTY	2.14	Adenosylmethionine-8-Amino-7-Oxononanoate Aminotransferase	Escherichia coli	A	429	B	429
53	1DUG	1.8	Chimera Of Glutathione S-Transferase-Synthetic Linker-C-Terminal Fibrinogen Gamma Chain	Schistosoma japonicum	A	234	B	234
54	1DVR	2.36	Adenylate Kinase	Saccharomyces cerevisiae	A	220	B	220
55	1DZB	2	SCFV Fragment 1F9	Mus musculus	A	253	B	253
56	1E3I	2.08	Alcohol Dehydrogenase, Class II	Mus musculus	A	376	B	376
57	1E3U	1.66	Beta-Lactamase Oxa-10	Pseudomonas aeruginosa	A	246	C	246
58	1E5E	2.18	Methionine Gamma-Lyase	Trichomonas vaginalis G3	A	404	B	404
59	1E7W	1.75	Pteridine Reductase	Leishmania major	A	291	B	291
60	1E8T	2.5	Hemagglutinin-Neuraminidase	Newcastle disease virus (strain Kansas)	A	454	B	454
61	1E9S	2.5	Conjugal Transfer Protein TRWB	Escherichia coli	E	437	F	437
62	1ECE	2.4	Endocellulase E1	Acidothermus cellulolyticus	A	358	B	358
63	1ECS	1.7	Bleomycin Resistance Protein	Klebsiella pneumoniae	A	126	B	126
64	1EE0	2.05	2-Pyrone Synthase	Gerbera hybrid cultivar	A	402	B	402
65	1EI1	2.3	DNA Gyrase B	Escherichia coli	A	391	B	391
66	1EK6	1.5	UDP-Galactose 4-Epimerase	Homo sapiens	A	348	B	348
67	1EKX	1.95	Aspartate Transcarbamoylase	Escherichia coli	B	311	C	311
68	1EM6	2.2	Liver Glycogen Phosphorylase	Homo sapiens	A	847	B	847
69	1EQU	3	Protein (Estradiol 17 Beta-Dehydrogenase 1)	Homo sapiens	A	327	B	327
70	1EWK	2.2	Metabotropic Glutamate Receptor Subtype 1	Rattus norvegia	A	490	B	490
71	1EZR	2.5	Nucleoside Hydrolase	Leishmania major	A	314	B	314
72	1F1J	2.35	Caspase-7 Protease	Homo sapiens	A	305	B	305
73	1F2D	2	1-Aminocyclopropane-1-Carboxylate Deaminase	Cyberlindnera saturnus	A	341	B	341
74	1F3T	2	Ornithine Decarboxylase	Trypanosoma brucei	C	425	D	425
75	1F5P	2.9	Hemoglobin V	Petromyzon marinus	A	149	B	149
76	1F6B	1.7	SAR1	Cricetulus griseus	A	198	B	198
77	1F6R	2.2	Alpha-Lactalbumin	Bos taurus	A	123	C	123
78	1FR1	2	Beta-Lactamase	Citrobacter freundii	A	361	B	361
79	1FTM	1.7	Glutamate Receptor Subunit 2	Rattus norvegia	A	263	C	263
80	1FUJ	2.2	PR3	Homo sapiens	A	221	D	221
81	1G1A	2.5	DTDP-D-glucose 4,6-Dehydratase Salmonella Enterica	Salmonella enterica	A	352	B	352
82	1G2O	1.75	Purine Nucleoside Phosphorylase	Mycobacterium tuberculosis	A	268	C	268
83	1G4A	3	Atp-Dependent Protease Hslv	Escherichia coli	B	175	A	175
84	1G5Q	2.57	Epidermin Modifying Enzyme Epid	Staphylococcus epidermidis	A	181	D	181
85	1G6O	2.5	CAG-Alpha	Helicobacter pylori	A	330	B	330
86	1G6Y	2.8	URE2 Protein	Saccharomyces cerevisiae	A	261	B	261
87	1G85	1.8	Odorant-Binding Protein	Bos taurus	A	159	B	159
88	1G8Y	2.4	Regulatory Protein REPA	Escherichia coli	C	279	D	279
89	1GEG	1.7	Acetoin Reductase	Klebsiella pneumoniae	B	256	C	256
90	1GH7	3	Cytokine Receptor Common Beta Chain	Homo sapiens	A	419	B	419
91	1GMY	1.9	Cathepsin B	Homo sapiens	A	261	B	261
92	1GNX	1.68	Beta-Glucosidase	Streptomyces sp.	A	479	B	479
93	1GP7	2.6	Phospholipase A2	Ophiophagus hannah	A	151	B	151
94	1GPM	2.2	GMP Synthetase	Escherichia coli K12	A	525	B	525
95	1GR7	1.8	Azurin	Pseudomonas aeruginosa	A	128	D	128
96	1GRI	3.1	Growth Factor Bound Protein 2	Homo sapiens	A	217	B	217
97	1GTV	1.55	Thymidylate Kinase	Mycobacterium tuberculosis	A	214	B	214
98	1GWN	2.1	RHO-Related GTP-Binding Protein Rhoe	Mus musculus	A	205	C	205
99	1GYL	3	Glycolate Oxidase	Spinacia oleracea	A	369	B	369
100	1GZ6	2.38	Estradiol 17 Beta-Dehydrogenase 4	Rattus norvegia	A	319	B	319
101	1GZM	2.65	Rhodopsin	Bos taurus	A	349	B	349
102	1H48	2.3	2C-Methyl-D-Erythritol-2,4-Cyclodiphosphate Synthase	Escherichia coli BL21	A	161	B	161
103	1H4G	1.1	Xylanase	(Bacillus) agaradhaerens	A	207	B	207
104	1H5B	1.85	Murine T Cell Receptor (TCR) Valpha Domain	Mus musculus	A	113	B	113
105	1H5Q	1.5	NADP-Dependent Mannitol Dehydrogenase	Agaricus bisporus	A	265	B	265
106	1H8V	1.9	Endo-Beta-1,4-Glucanase	Trichoderma reesei	D	218	E	218
107	1HAK	3	Annexin V	Homo sapiens	A	320	B	320
108	1HG4	2.4	Ultraspiracle	Drosophila melanogaster	A	279	D	279
109	1HKV	2.6	Diaminopimelate Decarboxylase	Mycobacterium tuberculosis H37RV	A	453	B	453
110	1HP0	2.1	Inosine-Adenosine-Guanosine-Preferring Nucleoside Hydrolase	Trypanosoma vivax	A	339	B	339
111	1HR6	2.5	Mitochondrial Processing Peptidase Alpha Subunit	Saccharomyces cerevisiae	A	475	E	475
112	1I0Z	2.1	L-Lactate Dehydrogenase H Chain	Homo sapiens	A	333	B	333
113	1I41	3.2	Cystathionine Gamma-Synthase	Nicotiana tabacum	F	445	G	445
114	1I4U	1.15	Crustacyanin	Homarus gammanus	A	181	B	181
115	1I7I	2.35	Peroxisome Proliferator Activated Receptor Gamma	Homo sapiens	A	292	B	292
116	1I85	3.2	T Lymphocyte Activation Antigen CD86	Homo sapiens	A	110	B	110
117	1II6	2.1	Kinesin-Related Motor Protein EG5	Homo sapiens	A	368	B	368
118	1IJL	2.6	Phospholipase A2	Deinagkistrodon acutus	A	123	B	123
119	1IY8	1.6	Levodione Reductase	Leifsonia aquatica	B	267	C	267
120	1IYK	2.3	Myristoyl-COA:Protein N-Myristoyltransferase	Candida albicans	A	392	B	392
121	1IZ1	2.5	LYSR-Type Regulatory Protein	Cupriavidus necator	A	294	P	294
122	1J7E	2.55	Vitamin D Binding Protein	Homo sapiens	A	458	B	458
123	1J90	2.56	Deoxyribonucleoside Kinase	Drosophila melanogaster	A	230	B	230
124	1JDS	1.8	5'-Methylthioadenosine Phosphorylase	Sulfolobus solfatarius	A	236	C	236
125	1JG8	1.8	L-Allo-Threonine Aldolase	Thermotoga maritima	A	347	B	347
126	1JKF	2.4	Myo-Inositol-1-Phosphate Synthase	Saccharomyces cerevisiae	A	533	B	533
127	1JSW	2.7	L-Aspartate Ammonia-Lyase	Escherichia coli	A	478	D	478
128	1JT0	2.9	Hypothetical Transcriptional Regulator In Qaca 5'Region	Staphylococcus aureus	A	194	C	194
129	1K2O	1.65	Cytochrome P450CAM	Pseudomonas putida	A	414	B	414
130	1K3F	2.5	Uridine Phosphorylase	Escherichia coli	A	253	D	253
131	1KBU	2.2	Cre Recombinase	Enterobacteria phage P1	A	349	B	349
132	1KCZ	1.9	Beta-Methylaspartase	Clostridium tetanomorphum	A	419	B	419
133	1KI9	2.76	Adenylate Kinase	Methanothermococcus thermolithotrophicus	A	192	B	192
134	1KOB	2.3	Twitchin	Aplysia californica	A	387	B	387
135	1KRU	2.8	Galactoside O-Acetyltransferase	EScherichia coli	A	203	C	203
136	1KXJ	2.8	Amidotransferase HISH	Thermotoga maritima	A	205	B	205
137	1L8X	2.7	Ferrochelatase	Saccharomyces cerevisiae	A	362	B	362
138	1LBH	3.2	Intact Lactose Operon Repressor With Gratuitous Inducer IPTG	EScherichia coli	A	360	B	360
139	1LLU	2.3	Alcohol Dehydrogenase	Pseudomonas aeruginosa	E	342	F	342
140	1LRT	2.2	Inosine-5'-Monophosphate Dehydrogenase	Tritrichomonas suis	A	376	B	376
141	1M43	2.4	Plasmepsin II	Plasmodium falciparum	A	331	B	331
142	1M48	1.95	Interleukin-2	Homo sapiens	A	133	B	133
143	1M7N	2.7	Insulin-Like Growth Factor I Receptor	Homo sapiens	A	322	B	322
144	1M7W	2.8	Hepatocyte Nuclear Factor 4-Alpha	Rattus rattus	A	250	B	250
145	1MCZ	2.8	Benzoylformate Decarboxylase	Pseudomonas putida	A	582	B	582
146	1MPY	2.8	Catechol 2,3-Dioxygenase	Pseudomonas putida	A	307	C	307
147	1MRU	3	Probable Serine/Threonine-Protein Kinase Pknb	Mycobacterium tuberculosis	A	311	B	311
148	1MZJ	2.1	Beta-Ketoacylsynthase III	Streptomyces sp. R1128	A	339	B	339
149	1MZN	1.9	RXR Retinoid X Receptor	Homo sapiens	A	240	C	240
150	1N0H	2.8	Acetolactate Synthase	Saccharomyces cerevisiae	A	677	B	677
151	1N0S	2	Bilin-Binding Protein	Pieris brassicae	A	184	B	184
152	1N1A	2.4	FKBP52	Homo sapiens	A	140	B	140
153	1N4O	1.85	L2 beta-lactamase	Stenotrophomonas maltophilia	A	276	B	276
154	1N7G	2.2	GDP-D-Mannose-4,6-Dehydratase	Homo sapiens	A	381	B	381
155	1N9E	1.65	Lysyl Oxidase	Komagataella pastoris	A	787	B	787
156	1NBU	1.6	Probable Dihydroneopterin Aldolase	Mycobacterium tuberculosis	B	119	C	119
157	1NFQ	2.4	Putative Oxidoreductase Rv2002	Mycobacterium tuberculosis	A	260	B	260
158	1NKS	2.57	Adenylate Kinase	Sulfolobus acidocaldarius	A	194	B	194
159	1NTO	1.94	NAD-Dependent Alcohol Dehydrogenase	Sulfolobus solfataricus	C	347	D	347
160	1NW4	2.2	Uridine Phosphorylase, Putative	Plasmodium falciparum 3D7	A	276	B	276
161	1NX9	2.2	Alpha-Amino Acid Ester Hydrolase	Acetobacter pasteurianus	B	652	D	652
162	1O4S	1.9	Aspartate Aminotransferase	Thermotoga maritima	A	389	B	389
163	1O5I	2.5	3-Oxoacyl-(Acyl Carrier Protein) Reductase	Thermotoga maritima	A	249	D	249
164	1O5O	2.3	Uracil Phosphoribosyltransferase	Thermotoga maritima	A	221	B	221
165	1O61	1.9	Aminotransferase	Campylobacter jejuni	A	394	B	394
166	1O63	2	ATP Phosphoribosyltransferase	THermotoga maritima	A	219	B	219
167	1O6E	2.3	Capsid Protein P40	Human herpesvirus 4	A	235	B	235
168	1O9J	2.4	Aldehyde Dehydrogenase, Cytosolic 1	Elephantulus edwardii	A	501	B	501
169	1OAT	2.5	Ornithine Aminotransferase	Homo sapiens	B	439	C	439
170	1OD2	2.7	Acetyl-Coenzyme A Carboxylase	Saccharomyces cerevisiae	A	805	B	805
171	1ODL	2.1	Purine Nucleoside Phosphorylase	Thermus thermophilus HB8	A	235	B	235
172	1OE7	1.8	Glutathione S-Transferase	Schistosoma haematobium	A	211	B	211
173	1OJ6	1.95	Neuroglobin	Homo sapiens	A	151	B	151
174	1OME	2.3	Beta-Lactamase	Staphylococcus aureus	A	258	B	258
175	1OPL	3.42	Proto-Oncogene Tyrosine-Protein Kinase	Homo sapiens	A	537	B	537
176	1ORR	1.5	CDP-Tyvelose-2-Epimerase	Salmonella enterica subsp. enterica serovar Typhi	A	347	B	347
177	1ORT	3	Ornithine Transcarbamoylase	Pseudomonas aeruginosa	C	335	D	335
178	1ORW	2.84	Dipeptidyl Peptidase IV	Sus scrofa	B	728	D	728
179	1OVL	2.2	Orphan Nuclear Receptor NURR1 (MSE 414, 496, 511)	Homo sapiens	A	271	B	271
180	1OVM	2.65	Indole-3-Pyruvate Decarboxylase	Enterobacter cloacae	B	552	D	552
181	1OYJ	1.95	Glutathione S-Transferase	Oryza sativa	C	231	D	231
182	1OZF	2.3	Acetolactate Synthase, Catabolic	Klebsiella pneumoniae	A	566	B	566
183	1P0K	1.9	Isopentenyl-Diphosphate Delta-Isomerase	Bacillus subtilis	A	349	B	349
184	1P4E	2.7	Recombinase FLP Protein	Saccharomyces cerevisiae	A	429	D	429
185	1P60	1.96	Deoxycytidine Kinase	Homo sapiens	A	263	B	263
186	1P7C	2.1	Thymidine Kinase	Herpes simplex virus (type 1 / strain 17)	A	343	B	343
187	1P93	2.7	Glucocorticoid Receptor	Homo sapiens	A	280	C	280
188	1PKG	2.9	C-Kit Protein	Homo sapiens	A	329	B	329
189	1PV4	3	Transcription Termination Factor Rho	EScherichia coli	C	419	D	419
190	1PWE	2.8	L-Serine Dehydratase	Rattus norvegia	C	327	D	327
191	1PWX	1.8	Halohydrin Dehalogenase	Agrobacterium tumefaciens	B	254	C	254
192	1PY4	2.9	Beta-2-Microglobulin Precursor	Homo sapiens	A	100	C	100
193	1Q0C	2.1	Homoprotocatechuate 2,3-Dioxygenase	Brevibacterium fuscum	A	365	C	365
194	1Q3D	2.2	Glycogen Synthase Kinase-3 Beta	Homo sapiens	A	424	B	424
195	1Q3G	2.65	UDP-N-Acetylglucosamine 1-Carboxyvinyltransferase	Enterobacter cloacae	A	419	B	419
196	1Q57	3.45	DNA Primase/Helicase	Enterobacteria phage T7	A	503	C	503
197	1Q5Q	2.6	Proteasome Alpha-Type Subunit 1	Rhodococcus erythropolis	C	259	B	259
198	1Q6T	2.3	Protein-Tyrosine Phosphatase, Non-Receptor Type 1	Homo sapiens	A	310	B	310
199	1Q8M	2.6	Triggering Receptor Expressed On Myeloid Cells 1	Homo sapiens	A	127	B	127
200	1QPB	2.4	Pyruvate Decarboxylase (Form B)	Saccharomyces pastorianus Weihenstephan 34/70	A	563	B	563
201	1QZF	2.8	Bifunctional Dihydrofolate Reductase-Thymidylate Synthase	Cryptosporidium hominis	C	521	D	521
202	1R5K	2.7	Estrogen Receptor	Homo sapiens	A	261	C	261
203	1RD5	2.02	Tryptophan Synthase Alpha Chain, Chloroplast	Zea mays	A	262	B	262
204	1RD7	2.6	Dihydrofolate Reductase	EScherichia coli	A	159	B	159
205	1RE5	2.6	3-Carboxy-Cis,Cis-Muconate Cycloisomerase	Pseudomonas putida KT2440	B	450	C	450
206	1RJN	2.3	menB	Mycobacterium tuberculosis	A	339	B	339
207	1RKX	1.8	CDP-Glucose-4,6-Dehydratase	Yersinia pseudotuberculosis	A	357	D	357
208	1RPY	2.3	Adaptor Protein APS	Rattus norvegia	A	114	B	114
209	1RQR	2.67	5'-Fluoro-5'-Deoxyadenosine Synthase	Streptomyces cattleya	A	299	C	299
210	1S2G	2.1	Purine Trans Deoxyribosylase	Lactobacillus helveticus	A	167	B	167
211	1SF2	2.4	4-Aminobutyrate Aminotransferase	EScherichia coli	A	426	B	426
212	1SGF	3.15	Nerve Growth Factor	Mus musculus	G	237	Z	237
213	1SL6	2.25	C-Type Lectin DC-Signr	Homo sapiens	D	184	A	184
214	1SN0	1.9	Transthyretin	Sparus aurata	A	130	C	130
215	1SP8	2	4-Hydroxyphenylpyruvate Dioxygenase	Zea mays	A	418	B	418
216	1SPI	2.8	Fructose 1,6-Bisphosphatase	Spinacia oleracea	A	358	B	358
217	1SQI	2.15	4-Hydroxyphenylpyruvic Acid Dioxygenase	Rattus norvegia	A	393	B	393
218	1SQL	2.2	Dihydroneopterin Aldolase	Arabidopsis thaliana	D	146	E	146
219	1SU2	2.7	Mutt/Nudix Family Protein	Deinococcus radiodurans	A	159	B	159
220	1SXG	2.75	Glucose-Resistance Amylase Regulator	Bacillus megaterium	A	280	D	280
221	1T2O	2.3	Sortase	Staphylococcus aureus	B	146	A	146
222	1T8S	2.6	Amp Nucleosidase	EScherichia coli	A	484	B	484
223	1T91	1.9	Ras-Related Protein Rab-7	Homo sapiens	A	207	D	207
224	1T97	2.7	Lysozyme	Enterobacteria phage T4	A	175	B	175
225	1TAH	3	Lipase	Burkholderia glumae	A	318	B	318
226	1TC0	2.2	Endoplasmin	Canis lupus familiaris	A	236	B	236
227	1TEX	2.6	Stf0 Sulfotransferase	Mycobacterium smegmatis	A	287	B	287
228	1TF7	2.8	KaiC	Synechococcus sp.	B	525	C	525
229	1TFC	2.4	Estrogen-Related Receptor Gamma	Homo sapiens	A	251	B	251
230	1TPZ	2	Interferon-Inducible GTPase	Mus musculus	A	422	B	422
231	1TW2	2.5	Carminomycin 4-O-Methyltransferase	Streptomyces peucetius	A	360	B	360
232	1TXT	2.5	3-Hydroxy-3-Methylglutaryl-CoA Synthase	Staphylococcus aureus	A	388	B	388
233	1TZ3	2.9	Putative Sugar Kinase	Salmonella enterica subsp. enterica serovar Typhimurium str. LT2	A	339	B	339
234	1U0L	2.8	Probable GTPase engC	Thermotoga maritima	A	301	C	301
235	1U1I	1.9	Myo-Inositol-1-Phosphate Synthase	Archaeoglobus fulgidus DSM 4304	A	392	B	392
236	1U46	2	Activated CDC42 Kinase 1	Homo sapiens	A	291	B	291
237	1U5Q	2.1	Serine/Threonine Protein Kinase TAO2	Rattus norvegia	A	348	B	348
238	1UB7	2.3	3-Oxoacyl-[Acyl-Carrier Protein] Synthase	Thermus thermophilus HB8	A	322	B	322
239	1UFH	2.2	YYCN Protein	Bacillus subtilis subsp. subtilis str. 168	B	180	A	180
240	1UI5	2.4	A-Factor Receptor Homolog	Streptomyces coelicolor A3(2)	A	215	B	215
241	1UIM	2.15	Threonine Synthase	Thermus thermophilus	A	351	B	351
242	1UIU	1.85	Nickel-Binding Periplasmic Protein	EScherichia coli	A	502	B	502
243	1UMO	2.59	Cytoglobin	Homo sapiens	A	190	B	190
244	1UPA	2.35	Carboxyethylarginine Synthase	Streptomyces clavuligerus	B	573	D	573
245	1URZ	2.7	Envelope Protein	Tick-borne encephalitis virus (WESTERN SUBTYPE)	B	401	C	401
246	1USI	1.8	Leucine-Specific Binding Protein	Escherichia coli	A	346	C	346
247	1UTR	X	Uteroglobin	Rattus norvegia	A	96	B	96
248	1UU0	2.85	Histidinol-Phosphate Aminotransferase	Thermotoga maritima	A	335	B	335
249	1UZM	1.49	3-Oxoacyl-[Acyl-Carrier Protein] Reductase	Mycobacterium tuberculosis H37Rv	A	247	B	247
250	1V2I	2.2	Hemagglutinin-Neuraminidase Glycoprotein	Human parainfluenza virus 3	A	431	B	431
251	1V4J	2.85	Octoprenyl-Diphosphate Synthase	Thermotoga maritima	A	299	B	299
252	1VC8	2	NDX1	Thermus thermophilus HB8	A	126	B	126
253	1VDM	2.5	Purine Phosphoribosyltransferase	Pyrococcus horikoshii	B	153	H	153
254	1VDW	1.3	Hypothetical Protein PH1897	Pyrococcus horikoshii	A	254	B	254
255	1VEA	2.8	Hut Operon Positive Regulatory Protein	Bacillus subtilis	A	148	B	148
256	1VHW	1.54	Purine Nucleoside Phosphorylase	Vibrio cholerae	A	253	D	253
257	1VIQ	2.4	ADP-Ribose Pyrophosphatase	Escherichia coli	B	220	C	220
258	1VIY	1.89	Dephospho-CoA Kinase	Escherichia coli	A	218	B	218
259	1VKG	2.2	Histone Deacetylase 8	Homo sapiens	A	377	B	377
260	1VM6	2.27	Dihydrodipicolinate Reductase	THermotoga maritima	B	228	D	228
261	1VPX	2.4	Protein (Transaldolase (EC 2.2.1.2))	THermotoga maritima	B	230	C	230
262	1W0M	2.5	Triosephosphate Isomerase	Thermoproteus tenax	B	226	D	226
263	1W2Z	2.24	Amine Oxidase, Copper Containing	Pisum sativum	A	649	B	649
264	1W59	2.7	Cell Division Protein FTSZ Homolog 1	Methanocaldococcus jannaschii	A	364	B	364
265	1W6T	2.1	Enolase	Streptococcus pneumoniae TIGR4	A	444	B	444
266	1W6U	1.75	2,4-Dienoyl-Coa Reductase, Mitochondrial Precursor	Homo sapiens	A	302	B	302
267	1W91	2.2	Beta-Xylosidase	Geobacillus stearothermophilus	F	503	G	503
268	1WC1	1.93	Adenylate Cyclase	Arthrospira platensis	B	226	C	226
269	1WUE	2.1	Mandelate Racemase/Muconate Lactonizing Enzyme Family Protein	Enterococcus faecalis V583	A	386	B	386
270	1WYE	2.8	2-Keto-3-Deoxygluconate Kinase	Sulfolobus tokodaii str. 7	A	311	B	311
271	1WZ8	1.8	Enoyl-CoA Hydratase	Thermus thermophilus HB8	A	264	B	264
272	1X27	2.7	Proto-Oncogene Tyrosine-Protein Kinase LCK	Homo sapiens	A	167	E	167
273	1XCA	2.3	Cellular Retinoic Acid Binding Protein Type II	Homo sapiens	A	137	B	137
274	1XED	1.9	Polymeric-Immunoglobulin Receptor	Homo sapiens	A	117	B	117
275	1XG5	1.53	ARPG836	Homo sapiens	A	279	B	279
276	1XGM	2.8	Methionine Aminopeptidase	Pyrococcus furiosus	A	295	B	295
277	1XI9	2.33	Putative Transaminase	Pyrococcus furiosus DSM 3638	A	406	B	406
278	1XKQ	2.1	Short-Chain Reductase Family Member (5D234)	Caenorhabditis elegans	A	280	B	280
279	1XNX	2.9	Constitutive Androstane Receptor	Mus musculus	A	256	B	256
280	1XSE	2.9	11beta-Hydroxysteroid Dehydrogenase Type 1	Cavia porcellus	A	295	B	295
281	1XTT	1.8	Probable Uracil Phosphoribosyltransferase	Sulfolobus solfataricus	B	216	C	216
282	1XYG	2.19	Putative N-Acetyl-Gamma-Glutamyl-Phosphate Reductase	Arabidopsis thaliana	B	359	C	359
283	1Y1M	1.8	Glutamate [NMDA] Receptor Subunit Zeta 1	Rattus norvegia	A	292	B	292
284	1Y1P	1.6	Aldehyde Reductase II	Sporidiobolus salmonicolor	A	342	B	342
285	1YDE	2.4	Retinal Dehydrogenase/Reductase 3	Homo sapiens	B	270	P	270
286	1YO6	2.6	Putative Carbonyl Reductase Sniffer	Caenorhabditis elegans	A	250	B	250
287	1YP2	2.11	Glucose-1-Phosphate Adenylyltransferase Small Subunit	Solanum tuberosum	C	451	D	451
288	1YQ2	1.9	Beta-Galactosidase	Arthrobacter sp. C2-2	A	1024	B	1024
289	1YTA	2.2	Oligoribonuclease	Escherichia coli	A	180	B	180
290	1YXM	1.9	Peroxisomal Trans 2-Enoyl Coa Reductase	Homo sapiens	A	303	B	303
291	1Z08	1.8	Ras-Related Protein Rab-21	Homo sapiens	B	170	D	170
292	1Z1B	3.8	Integrase	Enterobacteria phage lambda	A	356	B	356
293	1Z5A	2.2	Type II DNA Topoisomerase VI Subunit B	Sulfolobus shibatae	A	469	B	469
294	1ZEM	1.9	Xylitol Dehydrogenase	Gluconobacter oxydans	E	262	G	262
295	1ZPD	1.86	Pyruvate Decarboxylase	Zymomonas mobilis	B	568	E	568
296	2A2G	2.9	Protein (Alpha-2u-Globulin)	Rattus norvegia	A	181	C	181
297	2A7K	2.24	CarB	Pectobacterium carotovorum	G	250	H	250
298	2AAW	2.4	Glutathione S-Transferase	Plasmodium falciparum	A	222	C	222
299	2AG5	1.84	Dehydrogenase/Reductase (SDR Family) Member 6	Homo sapiens	A	246	B	246
300	2ANC	3.2	Guanylate Kinase	Escherichia coli	C	207	E	207
301	2B4G	1.95	Dihydroorotate Dehydrogenase	Trypanosoma brucei	A	317	B	317
302	2BCK	2.8	HLA Class I Histocompatibility Antigen, A-24 Alpha Chain	Homo sapiens	A	294	D	294
303	2BD0	1.7	Sepiapterin Reductase	Chlorobium tepidum TLS	A	244	B	244
304	2BTW	2	ALR0975 Protein	Nostoc sp. PCC 7120	A	254	B	254
305	2BVC	2.1	Glutamine Synthetase 1	Mycobacterium tuberculosis H37Rv	D	486	E	486
306	2C7F	2.7	Alpha-L-Arabinofuranosidase	Ruminiclostridium thermocellum	A	513	D	513
307	2CLT	2.67	Interstitial Collagenase	Homo sapiens	A	367	B	367
308	2D1Y	1.65	Hypothetical Protein TT0321	Thermus thermophilus	B	256	C	256
309	2DFT	2.8	Shikimate Kinase	Mycobacterium tuberculosis	A	176	C	176
310	2DNS	2.4	D-Amino Acid Amidase	Ochrobactrum anthropi	A	363	B	363
311	2DW6	2.3	Bll6730 Protein	Bradyrhizobium japonicum	A	389	B	389
312	2DY4	2.65	DNA Polymerase	Enterobacteria phage RB69	D	903	B	903
313	2EGH	2.2	1-Deoxy-D-Xylulose 5-Phosphate Reductoisomerase	Escherichia coli str. K-12 substr. W3110	B	424	A	424
314	2EVO	1.7	Methionine Aminopeptidase	Escherichia coli	A	264	B	264
315	2EW8	2.1	(S)-1-Phenylethanol Dehydrogenase	Aromatoleum aromaticum EbN1	B	249	D	249
316	2F1G	1.9	Cathepsin S	Homo sapiens	A	220	B	220
317	2F73	2.5	Fatty Acid-Binding Protein, Liver	Homo sapiens	A	149	B	149
318	2FG6	2.8	Putative Ornithine Carbamoyltransferase	Bacteroides fragilis NCTC 9343	C	338	D	338
319	2FM6	1.75	Metallo-Beta-Lactamase L1	Stenotrophomonas maltophilia	A	269	B	269
320	2FYI	2.8	Hth-Type Transcriptional Regulator CBL	Escherichia coli K-12	A	228	B	228
321	2GF0	1.9	GTP-Binding Protein DI-RAS1	Homo sapiens	A	199	B	199
322	2GIC	2.92	Nucleocapsid Protein	Vesicular stomatitis Indiana virus	A	422	B	422
323	2I6A	2.2	Adenosine Kinase	Homo sapiens	A	345	D	345
324	2IFA	2.3	Hypothetical Protein SMU.260	Streptococcus mutans UA159	A	208	B	208
325	2IGO	1.95	Pyranose Oxidase	Trametes ochracea	C	623	D	623
326	2IJ2	1.2	Cytochrome P450 BM3	Bacillus megaterium	B	470	A	470
327	2NUU	2.5	Ammonia Channel	Escherichia coli	B	415	C	415
328	2O23	1.2	HADH2 Protein	Homo sapiens	A	265	B	265
329	2O2Y	2.2	Enoyl-Acyl Carrier Reductase	Plasmodium falciparum 3D7	C	349	D	349
330	2OKR	2	Mitogen-Activated Protein Kinase 14	Homo sapiens	A	366	D	366
331	2PD3	2.5	Enoyl-[Acyl-Carrier-Protein] Reductase [NADH]	Helicobacter pylori	B	275	C	275
332	2PMT	2.7	Glutathione Transferase	Proteus mirabilis	C	203	D	203
333	2TAA	3	TAKA-Amylase A	Aspergillus oryzae	A	478	B	478
334	3TAT	3.5	Tyrosine Aminotransferase	Escherichia coli	C	397	D	397
335	7MDH	2.4	Protein (Malate Dehydrogenase)	Sorghum bicolor	D	375	C	375

## Sheet: Table D
No	PDB ID	Resolution (Å)	Chain one	Name of chain one	Length	Chain two	Name of chain two	Length
1	1A22	2.6	B	Growth Hormone Receptor	238	A	Growth Hormone	191
2	1A2K	2.5	C	RAN	216	B	Nuclear Transport Factor 2	127
3	1A5A	1.9	A	Tryptophan Synthase Alpha chain	268	B	Tryptophan Synthase Beta Chain	397
4	1A5A	1.9	B	Tryptophan Synthase Beta chain	397	A	Tryptophan Synthase Alpha Chain	268
5	1ACB	2	E	Alpha-Chymotrypsin	241	I	Eglin C	63
6	1AIG	2.6	P	Photosynthetic Reaction Center (H Subunit)	260	O	Photosynthetic Reaction Center (M Subunit)	307
7	1AIG	2.6	L	Photosynthetic Reaction Center (L Subunit)	281	H	Photosynthetic Reaction Center (H Subunit)	260
8	1AIP	3	A	Elongation Factor TU	405	C	Elongation Factor TS	196
9	1AR1	2.7	B	Cytochrome Oxidase	298	A	Cytochrome Oxidase	558
10	1AZS	2.3	A	VC1	220	B	IIC2	212
11	1AZS	2.3	C	GS-ALPHA	402	B	IIC2	212
12	1AZZ	2.3	C	Ecotin	142	A	Collogenase	226
13	1B6C	2.6	D	TGF-B Superfamily Receptor Type 1	342	C	FK506-Binding Protein	107
14	1B7T	2.5	Y	Myosin Regulatory Light Chain	156	A	Myosin Heavy Chain	835
15	1B7T	2.5	Z	Myosin Essential Light Chain	156	A	Myosin Heavy Chain	835
16	1BCC	3.16	E	Ubiquinol Cytochrome C Oxidoreductase	196	D	Ubiquinol Cytochrome C Oxidoreductase	241
17	1BCC	3.16	G	Ubiquinol Cytochrome C Oxidoreductase	81	C	Ubiquinol Cytochrome C Oxidoreductase	380
18	1BGY	3	R	Cytochrome BC1 Complex	110	O	Cytochrome BC1 Complex	379
19	1BI7	3.4	A	Cyclin-Dependent Kinase 6	326	B	Multiple Tumor Supressor	156
20	1BMF	2.85	C	Bovine Mitochondrial F1-Atpase	510	D	Bovine Mitochondrial F1-Atpase	482
21	1BML	2.9	A	Plasmin	250	C	Streptokinase	362
22	1CD1	2.67	A	CD1	315	B	CD1	99
23	1CD9	2.8	B	Protein (G-CSF Receptor)	215	A	Protein (Granulocyte Colony-Stimulating Factor)	175
24	1CN4	2.8	A	Protein (Erythroprotein Receptor)	228	C	Protein (Erythroprotein)	166
25	1DN0	2.28	B	IGM-Kappa Cold Agglutinin (Heavy Chain)	232	A	IGM-Kappa Cold Agglutinin (Light Chain)	215
26	1DN0	2.1	B	IGM-Kappa Cold Agglutinin (Heavy Chain)	232	A	IGM-Kappa Cold Agglutinin (Light Chain)	215
27	1DPJ	1.8	A	Proteinase A	329	B	Proteinase Inhibitor IA3 Peptide	33
28	1EOC	2.25	B	Protocatechuate 3,4-Dioxygenase Beta Chain	241	A	Protocatechuate 3,4-Dioxygenase Alpha Chain	209
29	1EP1	2.2	A	Dihydroorotate Dehydrogenase B (Pyrd Subunit)	311	B	Dihydroorotate Dehydrogenase B (Pyrk Subunit)	261
30	1EYS	2.2	M	Photosynthetic Reaction Center	324	C	Photosynthetic Reaction Center	382
31	1EZV	2.3	A	Ubiquinol-Cytochrome C Reductase Complex Core Protein I	430	B	Ubiquinol-Cytochrome C Reductase Complex Core Protein 2	352
32	1EZV	2.3	B	Ubiquinol-Cytochrome C Reductase Complex Core Protein 2	352	A	Ubiquinol-Cytochrome C Reductase Complex Core Protein I	430
33	1EZV	2.3	C	Cytochrome B	385	D	Cytochrome C1	245
34	1EZV	2.3	D	Cytochrome C1	245	C	Cytochrome B	385
35	1F60	1.67	A	Elongation Factor EEF1A	458	B	Elongation Factor EEF1BA	94
36	1F8U	2.9	A	Acetylcholinesterase	583	B	Fasciculin II	61
37	1FJG	3	E	30s Ribosomal Protein S5	162	H	30s Ribosomal Protein S8	138
38	1FRT	4.5	A	Neonatal FC Receptor	269	B	Beta 2-Microglobulin	99
39	1FSK	2.9	J	Major Pollen Allergen Bet V 1-A	159	L	Immunoglobulin Kappa Light Chain	214
40	1FVU	1.8	B	Botrocetin Beta Chain	125	A	Botrocetin Alpha Chain	133
41	1FX0	3.2	B	ATP Synthase Beta Chain	498	A	Atp Synthase Alpha Chain	507
42	1G73	2	C	Inhibitors Of Apoptosis-Like Protein Ilp	121	A	Second Mitochondria-Derived Activator Of Caspases	162
43	1G9M	2.2	C	T-Cell Surface Glycoprotein Cd4	185	G	Envelope Glycoprotein GP120	321
44	1GPW	2.4	A	Hisf Protein	253	B	Amidotransferase HISH	201
45	1HR6	2.5	D	Mitochondrial Processing Peptidase Beta Subunit	443	C	Mitochondrial Processing Peptidase Alpha Subunit	475
46	1HXM	3.12	A	Gamma-Delta T-Cell Receptor	229	B	Gamma-Delta T-Cell Receptor	242
47	1HXM	3.12	B	Gamma-Delta T-Cell Receptor	242	A	Gamma-Delta T-Cell Receptor	229
48	1HYR	2.7	A	NKG2-D Type Ii Integral Membrane Protein	137	C	MHC Class I Chain-Related Protein A	275
49	1I1R	2.4	A	Interleukin-6 Receptor Beta Chain	301	B	Viral IL-6	167
50	1I3R	2.4	D	Fusion Protein Consisting Of Mhc E-Beta-K Precursor, Glycine Rich Linker, And Hemoglobin Beta-2 Chain	228	C	H-2 Class II Histocompatibility Antigen, E-K Alpha Chain	192
51	1I85	3.2	D	Cytotoxic T-Lymphocyte-Associated Protein 4	110	B	T Lymphocyte Activation Antigen CD86	126
52	1JEB	2.1	A	Hemoglobin Zeta Chain	142	D	Hemoglobin Beta-Single Chain	146
53	1JFF	X	A	Tubulin Alpha Chain	451	B	Tubulin Beta Chain	445
54	1JWH	3.1	A	Casein Kinase II, Alpha Chain	337	D	Casein Kinase II Beta Chain	215
55	1JWI	2	B	Platelet Aggregation Inducer	125	A	Bitiscetin	131
56	1KFY	3.6	B	Fumarate Reductase Iron-Sulfur Protein	243	C	Fumarate Reductase 15 Kda Hydrophobic Protein	130
57	1KFY	3.6	C	Fumarate Reductase 15 Kda Hydrophobic Protein	130	B	Fumarate Reductase Iron-Sulfur Protein	243
58	1KFY	3.6	D	Fumarate Reductase 13 Kda Hydrophobic Protein	119	B	Fumarate Reductase Iron-Sulfur Protein	243
59	1KSG	2.3	A	Arf-Like Protein 2	186	B	Retinal Rod Rhodopsin-Sensitive Cgmp 3',5'-Cyclic Phosphodiesterase Delta-Subunit	152
60	1LW6	1.5	E	Subtilisin BPN	281	I	Ubtilisin-Chymotrypsin Inhibitor-2A	63
61	1M56	2.3	A	Cytochrome C Oxidase	566	B	Cytochrome C Oxidase	264
62	1MF8	3.1	B	Calcineurin B Subunit Isoform 1	170	A	Calmodulin-Dependent Calcineurin A Subunit, Alpha Isoform	373
63	1MG2	2.25	O	Amicyanin	105	N	Methylamine Dehydrogenase, Light Chain	131
64	1NCC	2.5	N	Influenza A Subtype N9 Neuraminidase	389	H	IGG2A-Kappa NC41 FAB (Heavy Chain)	221
65	1NF3	2.1	B	G25K GTP-Binding Protein, Placental Isoform	195	D	PAR-6B	128
66	1NFD	2.8	A	N15 Alpha-Beta T-Cell Receptor	203	D	N15 Alpha-Beta T-Cell Receptor	239
67	1O5D	2.05	L	Coagulation Factor VII	152	T	Tissue factor	218
68	1OGA	1.4	D	T-Cell Receptor Alpha Chain V Region	215	E	T-Cell Receptor Beta Chain C Region	252
69	1OGA	1.4	E	T-Cell Receptor Beta Chain C Region	252	D	T-Cell Receptor Alpha Chain V Region	215
70	1P0S	2.8	E	Ecotin Precursor	142	H	Coagulation Factor X Precursor	254
71	1P4B	2.35	L	Antibody Variable Light Chain	135	H	Antibody Variable Heavy Chain	124
72	1PKQ	3	A	(8-18C5) Chimeric Fab, Light Chain	241	B	(8-18C5) Chimeric Fab, Heavy Chain	252
73	1PYT	2.35	B	Procarboxypeptidase A	309	A	Procarboxypeptidase A	94
74	1Q90	3.1	B	Cytochrome B6	215	D	Cytochrome B6-F Complex Subunit 4	159
75	1QA9	3.2	A	Human Cd2 Protein	102	D	Human CD58 Protein	95
76	1R4P	1.77	E	Shiga-Like Toxin Type II B Subunit	70	A	Shiga-Like Toxin Type II A Subunit	297
77	1R8Q	1.86	E	Arno	203	A	ADP-Ribosylation Factor 1	181
78	1SB2	1.9	A	Rhodocetin Alpha Subunit	133	B	Rhodocetin Beta Subunit	129
79	1SPG	1.95	B	Hemoglobin	147	A	Hemoglobin	144
80	1SQB	2.69	B	Ubiquinol-Cytochrome C Reductase Complex Core Protein 2, Mitochondrial	453	I	Ubiquinol-Cytochrome C Reductase 8 Kda Protein	78
81	1SQP	2.7	A	Ubiquinol-Cytochrome-C Reductase Complex Core Protein I, Mitochondrial Precursor	480	I	Ubiquinol-Cytochrome C Reductase Iron-Sulfur Subunit, Mitochondrial Precursor (EC 1.10.2.2) (Rieske Iron-Sulfur Protein) (RISP) [Contains: Ubiquinol-Cytochrome C Reductase 8 Kda Protein (Complex III Subunit IX)]	78
82	1SVX	2.24	B	Maltose-Binding Periplasmic Protein	395	A	Ankyrin Repeat Protein Off7	169
83	1UKM	1.9	A	EMS16 A Chain	134	B	EMS16 B Chain	128
84	1UKV	1.5	G	Secretory Pathway GDP Dissociation Inhibitor	453	Y	GTP-Binding Protein YPT1	206
85	1UVQ	1.8	A	HLA Class II Histocompatibility Antigen	197	B	Hla Class II Histocompatibility Antigen	198
86	1VF5	3	A	Cytochrome B6	215	B	Subunit IV	160
87	1X9F	2.6	J	Globin II, Extracellular	145	K	Globin III, Extracellular	153
88	1XDK	2.9	B	Retinoic Acid Receptor, Beta	303	A	Retinoic Acid Receptor RXR-Alpha	238
89	1XXD	2.91	B	Coagulation Factor XI	238	C	Ecotin	142
90	1YTZ	3	C	Troponin C	162	I	Troponin I	182
91	1YVB	2.7	A	Falcipain 2	241	I	Cystatin	111
92	1Z7M	2.9	E	ATP Phosphoribosyltransferase	208	A	ATP Phosphoribosyltransferase Regulatory Subunit	344
93	1Z7X	1.95	X	Ribonuclease I	129	W	Ribonuclease Inhibitor	461
94	2A9K	1.73	A	Ras-Related Protein Ral-A	187	B	Mono-ADP-Ribosyltransferase C3	223
95	2A9K	1.73	B	Mono-ADP-Ribosyltransferase C3	223	A	Ras-Related Protein Ral-A	187
96	2BEX	1.99	C	Nonsecretory Ribonuclease	135	A	Ribonuclease Inhibitor	460
97	2G2U	1.6	A	Beta-lactamase SHV-1	265	B	Beta-Lactamase Inhibitory Protein	165
98	2GJ7	5	E	Glycoprotein E	401	B	IG Gamma-1 Chain C Region	227
99	2IG2	3	H	IGG1-Lambda Kol FAB (Heavy Chain)	455	L	IGG1-Lambda KOL FAB (Light Chain)	216
100	2J12	1.5	B	Coxsackievirus And Adenovirus Receptor	128	A	Fiber Protein	194
101	2ONL	4	C	MAP Kinase-Activated Protein Kinase 2	406	A	Mitogen-Activated Protein Kinase 14	366
