# Supplementary material for: Composition of Overlapping Protein-Protein and Protein-Ligand Interfaces
Source: PLoS One. 2015 Oct 30;10(10):e0140965. doi: 10.1371/journal.pone.0140965 (PMC4627654; doi:10.1371/journal.pone.0140965)
Supplement: S3 File — The frequencies of 20 amino acids according to each PDB ID entry in the first protein (Pi1) of the dataset of PP homodimer complexes from the ABC database (Table A). The frequencies of 20 amino acids according to each PDB ID entry in the second protein (Pi2) of the dataset of PP homodimer complexes from the ABC database (Table B). The frequencies of 20 amino acids according to each PDB ID entry in the first protein (Pi1) of the dataset of PP heterodimer complexes from the ABC database (Table C). The frequencies of 20 amino acids according to each PDB ID entry in the second protein (Pi2) of the dataset of PP heterodimer complexes from the ABC database (Table D). The frequencies of 20 amino acids according to each PDB ID entry in the first protein (Pi1) of the dataset of PP homodimer complexes from the PIBASE database (Table E). The frequencies of 20 amino acids according to each PDB ID entry in the second protein (Pi2) of the dataset of PP homodimer complexes from the PIBASE database (Table F). The frequencies of 20 amino acids according to each PDB ID entry in the first protein (Pi1) of the dataset of PP heterodimer complexes from the PIBASE database (Table G). The frequencies of 20 amino acids according to each PDB ID entry in the second protein (Pi2) of the dataset of PP heterodimer complexes from the PIBASE database (Table H). The frequencies of 20 amino acids according to each PDB ID entry of the dataset of protein of PL complexes from the ABC database (Table I). The frequencies of 20 amino acids according to each PDB ID entry of the dataset of protein of PL complexes from the PIBASE database (Table J). The frequencies of 20 amino acids according to each PDB ID entry of the dataset of protein of PL complexes from the Timbal database (Table K). (XLSX) [file pone.0140965.s003.xlsx]

## Sheet: Table A
No.	PDB ID	CHAIN	CHAIN	ALA	ARG	ASN	ASP	CYS	GLU	GLN	GLY	HIS	ILE	LEU	LYS	MET	PHE	PRO	SER	THR	TRP	TYR	VAL
1	1GIF	B	A	1	1	3	1	1	0	1	4	0	2	2	1	1	1	1	1	0	0	3	1
2	1A09	A	B	0	2	0	0	0	3	0	0	0	0	0	0	0	0	0	0	2	0	0	0
3	1AB8	B	A	2	2	3	2	0	4	2	4	1	5	5	4	0	0	1	1	3	1	1	1
4	1ASL	B	A	8	4	7	2	0	6	2	4	1	5	8	4	1	2	5	6	7	1	3	6
5	1AV1	B	A	3	4	3	4	0	10	3	2	3	0	22	11	2	3	2	3	3	1	5	5
6	1B06	A	B	0	1	2	0	0	2	0	2	2	0	1	1	1	3	1	1	0	0	1	1
7	1B99	F	C	1	0	0	0	0	3	1	3	0	1	3	2	0	0	1	0	0	0	0	5
8	1BJQ	C	A	2	2	1	0	0	2	0	0	0	1	3	2	0	2	1	10	4	1	2	2
9	1BRR	A	C	2	0	0	1	0	0	1	2	0	2	2	1	0	0	0	0	3	1	2	2
10	1BVI	A	C	1	1	2	0	0	0	0	3	1	0	0	0	0	0	1	3	0	0	1	0
11	1C2O	D	A	5	2	0	1	0	1	2	1	1	0	4	1	0	2	0	0	1	1	0	0
12	1CKG	B	A	1	2	0	1	0	0	0	1	0	0	0	0	0	0	1	0	0	1	1	1
13	1CYY	A	B	2	2	0	1	0	4	3	2	1	0	4	3	1	1	3	2	5	2	0	2
14	1D7F	B	A	1	2	1	1	0	2	0	1	0	2	0	1	0	0	0	0	2	1	2	1
15	1DLE	A	B	1	2	1	5	1	2	0	3	3	1	0	3	0	0	3	4	2	1	2	2
16	1DM5	B	D	3	0	0	2	0	4	1	3	1	1	4	4	0	1	0	4	1	0	0	0
17	1E8U	B	A	1	1	1	0	0	0	0	2	1	1	2	0	0	1	1	4	4	0	0	2
18	1EZL	C	D	3	0	0	0	0	0	2	0	0	0	1	2	2	0	0	0	1	0	0	0
19	1F46	B	A	2	0	1	1	0	1	1	1	0	2	0	2	1	1	2	0	1	0	1	1
20	1F88	B	A	2	1	0	0	0	0	0	0	0	2	5	0	3	1	2	1	0	1	1	1
21	1FX9	B	A	0	1	3	2	0	0	0	0	0	0	4	1	1	0	0	0	2	1	1	1
22	1G0A	D	B	0	0	1	0	0	1	0	0	1	0	0	1	0	0	0	0	0	0	1	0
23	1G21	H	G	3	3	1	2	2	4	0	6	0	2	1	5	4	1	2	0	1	0	2	3
24	1GQ3	C	B	0	0	1	2	0	1	0	2	1	1	1	2	0	1	0	3	2	0	1	5
25	1H6A	B	A	4	4	0	3	0	1	3	5	1	1	2	2	1	0	1	6	6	0	2	2
26	1HFY	A	B	1	0	2	1	0	1	3	1	1	1	1	1	0	1	0	1	2	1	1	1
27	1HQK	E	D	2	3	1	0	0	5	0	1	1	3	3	2	0	0	3	0	2	1	1	3
28	1HWU	B	A	2	2	0	2	0	3	1	3	0	6	0	5	0	3	0	0	1	0	2	3
29	1I8F	C	B	0	3	2	2	0	1	0	1	1	2	3	1	1	1	0	1	1	0	0	2
30	1IFV	A	B	2	0	1	0	0	1	1	2	0	1	1	2	0	0	0	0	0	0	1	1
31	1IIN	A	B	2	2	2	1	0	1	1	1	1	1	2	0	0	1	0	0	1	0	3	0
32	1KQD	A	B	4	5	3	2	1	3	5	5	2	4	10	4	2	4	3	4	5	3	4	4
33	1KWS	B	A	2	6	1	2	1	4	2	4	1	1	5	3	1	1	2	5	6	1	1	4
34	1MCI	B	A	2	0	1	2	1	2	2	2	0	0	2	4	0	3	4	9	6	0	5	2
35	1MI3	B	A	2	1	1	3	0	2	1	2	0	4	5	2	0	1	4	0	0	1	0	2
36	1MSA	B	C	1	2	3	3	0	1	1	2	1	4	2	1	0	1	0	1	5	3	4	3
37	1N9S	C	D	0	1	2	0	0	1	0	0	0	1	3	2	0	2	0	1	0	0	2	1
38	1NYS	A	C	0	2	1	0	0	2	0	0	0	0	2	0	0	0	0	0	0	0	0	0
39	1O81	B	A	0	3	0	1	1	1	0	0	0	1	0	1	1	0	3	2	1	2	0	1
40	1OBQ	B	A	2	1	4	2	0	2	1	1	0	1	1	1	0	3	3	1	0	0	5	0
41	1OKT	B	A	1	0	3	0	0	1	2	1	1	0	2	4	0	4	1	0	1	0	4	1
42	1OME	A	B	1	0	0	1	0	1	1	1	0	3	0	6	0	0	2	4	0	0	3	2
43	1OPF	B	A	4	1	5	2	0	2	2	4	1	2	3	2	1	3	0	1	1	0	1	0
44	1P7L	A	B	5	4	0	3	1	3	4	13	2	6	4	3	4	4	2	7	6	0	2	3
45	1PA0	B	A	0	1	0	1	0	1	1	1	0	0	1	2	0	0	0	0	2	1	0	0
46	1PMO	D	C	3	8	10	9	1	8	7	7	5	10	11	7	5	8	4	6	5	3	6	3
47	1PYG	B	A	1	6	3	3	0	1	2	3	1	1	5	4	0	4	1	0	2	1	2	4
48	1QPX	A	B	1	3	0	0	1	0	1	0	0	3	2	2	0	0	3	0	2	0	1	0
49	1R5T	A	B	1	1	1	0	2	1	2	1	1	0	3	1	3	2	2	2	0	0	0	1
50	1RFX	B	C	1	1	0	2	5	0	0	3	0	4	3	2	0	2	0	3	1	2	0	0
51	1RH7	C	B	0	2	0	0	3	0	2	3	0	3	1	0	1	0	0	1	1	1	0	3
52	1RQ7	B	A	4	2	3	3	0	2	1	4	0	0	3	0	2	2	0	0	0	0	0	0
53	1S7Y	B	A	0	0	0	1	0	1	1	3	0	0	2	1	0	0	2	1	2	0	0	0
54	1SND	A	B	3	4	2	2	0	6	4	2	2	1	8	4	1	0	1	2	2	1	5	3
55	1TH7	L	K	0	2	3	2	0	1	1	1	1	2	2	1	0	0	0	1	1	0	1	2
56	1U3R	A	B	1	1	4	1	0	2	1	0	2	0	4	0	4	0	0	5	1	0	0	1
57	1U3W	B	A	2	2	4	2	1	1	1	5	1	4	5	1	2	0	2	3	4	1	1	2
58	1UVC	A	B	3	2	2	0	0	0	0	3	0	1	1	1	0	0	1	1	1	0	0	0
59	1VGQ	B	A	17	6	7	5	2	6	7	17	5	5	14	9	9	6	6	7	11	3	5	12
60	1VLZ	B	A	4	1	0	0	0	0	1	1	0	1	0	2	0	0	0	1	0	0	0	0
61	1W0I	B	A	1	4	1	3	0	1	0	2	0	1	4	0	0	2	7	1	0	0	0	1
62	1W29	C	D	1	2	0	1	0	2	3	1	1	1	2	0	0	0	2	0	1	1	1	4
63	1X1Z	A	B	5	1	0	4	0	2	1	2	2	4	1	2	5	3	4	3	2	0	1	1
64	1XBY	B	A	5	2	1	3	4	2	2	4	1	3	1	2	1	0	0	1	4	1	1	2
65	1XMZ	B	A	2	2	3	2	0	1	0	2	2	1	1	1	0	2	0	0	6	0	0	0
66	1YGP	A	B	1	6	9	6	1	8	5	5	2	5	6	2	1	7	6	4	5	2	4	4
67	1ZRS	B	A	4	4	0	0	1	4	2	4	1	1	2	0	1	0	1	1	2	1	6	1
68	1ZUX	D	B	2	3	4	2	0	1	0	4	1	2	0	1	0	1	1	1	2	0	0	1
69	2AAX	A	B	0	3	2	0	0	1	1	1	1	1	0	0	0	2	0	1	1	1	2	0
70	2AMT	C	B	2	2	2	3	0	2	0	1	1	2	3	1	1	0	0	0	4	0	0	4
71	2AQ3	G	A	0	1	0	1	0	0	0	3	1	0	2	0	0	1	0	0	1	0	1	0
72	2AY5	A	B	7	4	3	1	1	5	3	4	2	4	11	4	2	4	5	3	7	1	3	3
73	2AYQ	B	A	3	5	2	4	0	6	0	1	0	4	5	2	3	1	1	7	2	0	2	5
74	2C3N	A	B	3	6	0	2	0	2	1	0	1	0	5	2	0	1	0	0	3	1	2	1
75	2CHP	C	D	3	1	0	2	0	2	1	1	3	0	3	1	0	1	1	1	2	1	4	3
76	2COG	A	B	4	3	2	0	1	1	2	8	2	1	7	4	2	5	3	5	5	1	5	4
77	2CUY	B	A	3	5	0	1	0	6	2	5	0	0	4	3	0	1	3	0	0	1	0	6
78	2D4V	B	A	7	7	3	8	0	6	3	11	2	10	6	6	3	3	5	6	3	2	2	4
79	2DVG	C	B	3	0	1	2	0	0	0	1	0	3	1	1	0	1	0	5	8	0	1	1
80	2EV4	B	A	9	4	1	3	0	3	4	5	2	2	12	0	7	2	1	1	2	0	2	7
81	2FR6	C	D	2	1	0	1	1	3	1	1	0	1	4	0	1	2	2	2	0	0	0	0
82	2GPV	D	B	1	0	0	0	0	1	2	1	1	1	4	2	1	1	0	0	0	1	1	1
83	2GQD	B	A	7	3	2	5	0	3	1	9	4	5	2	3	4	4	6	3	6	1	3	3
84	2GVM	B	A	2	0	0	0	0	0	0	0	0	1	3	0	0	0	1	0	0	0	0	2
85	2H1L	E	F	2	6	6	5	0	1	3	1	1	2	5	8	0	1	2	1	3	1	2	4
86	2IPJ	B	A	0	1	0	3	1	2	3	1	0	1	1	3	0	3	0	2	1	0	1	2
87	2IYG	B	A	2	2	0	1	0	2	3	1	0	1	1	0	0	3	0	4	0	2	1	1
88	2J3K	A	B	0	2	2	1	1	1	2	3	2	4	2	1	2	2	0	1	0	0	2	5
89	2J96	B	A	4	3	1	2	0	0	1	2	1	1	5	1	1	3	1	2	2	0	2	3
90	2OL1	A	C	0	3	0	2	0	5	2	4	0	3	3	0	0	0	1	1	0	0	3	2
91	2TNF	B	A	0	0	2	0	0	1	2	1	1	1	3	3	0	0	2	2	0	1	4	1
92	4AKE	A	B	1	4	0	3	0	2	1	2	0	0	2	2	1	0	0	1	1	0	0	1
93	6PFK	C	D	3	8	3	6	0	2	1	3	3	4	4	3	1	2	1	4	1	1	1	2
94	7TIM	B	A	3	1	4	2	0	2	2	3	1	2	2	3	0	3	1	3	2	0	4	1
			SUM	214	214	156	168	35	198	135	246	87	177	305	195	92	137	134	185	199	58	153	188
			MEAN	2.2766	2.2766	1.65957	1.78723	0.37234	2.10638	1.43617	2.61702	0.925532	1.88298	3.24468	2.07447	0.978723	1.45745	1.42553	1.96809	2.11702	0.617021	1.62766	2
			STDEV	2.44687	1.94773	1.9868	1.77723	0.84222	2.03976	1.47056	2.75956	1.08002	2.0046	3.39096	2.05954	1.61963	1.66343	1.68797	2.25976	2.23297	0.791166	1.62629	1.96748
			ST ERROR	0.252376	0.200893	0.204923	0.183307	0.0868683	0.210385	0.151677	0.284627	0.111395	0.206759	0.349751	0.212425	0.167052	0.171569	0.174101	0.233076	0.230313	0.0816025	0.167739	0.20293

## Sheet: Table B
No.	PDB ID	CHAIN	CHAIN	ALA	ARG	ASN	ASP	CYS	GLU	GLN	GLY	HIS	ILE	LEU	LYS	MET	PHE	PRO	SER	THR	TRP	TYR	VAL
1	1GIF	B	A	3	1	3	0	0	0	1	1	2	2	1	0	3	1	3	2	2	1	1	5
2	1A09	A	B	0	1	1	0	1	2	0	0	0	1	1	0	0	1	1	0	0	0	1	1
3	1AB8	B	A	2	1	3	1	0	3	2	4	1	5	5	5	0	0	1	1	2	1	2	1
4	1ASL	B	A	8	4	7	3	0	6	2	4	1	5	8	4	1	2	4	6	7	1	3	6
5	1AV1	B	A	2	4	2	3	0	9	3	2	3	0	25	8	4	2	1	1	3	0	5	5
6	1B06	A	B	0	1	2	1	0	2	0	2	2	0	1	1	1	3	1	1	0	0	1	1
7	1B99	F	C	1	0	0	0	0	3	1	3	0	1	3	1	0	0	1	0	0	0	0	5
8	1BJQ	C	A	1	2	1	1	0	2	0	0	0	1	6	0	0	0	2	5	2	0	1	3
9	1BRR	A	C	2	0	0	0	0	0	0	0	0	2	6	2	0	1	1	1	1	0	1	0
10	1BVI	A	C	0	0	2	0	0	2	1	0	1	0	0	0	0	0	1	3	0	0	1	1
11	1C2O	D	A	4	2	0	1	0	1	2	1	1	0	4	1	0	2	0	0	1	1	0	0
12	1CKG	B	A	0	1	1	1	0	0	0	0	0	0	0	1	0	0	0	0	1	0	2	1
13	1CYY	A	B	2	3	0	2	0	3	3	1	1	2	4	5	0	3	3	1	3	1	0	1
14	1D7F	B	A	1	2	1	1	0	2	0	1	1	2	0	1	0	0	0	0	2	1	2	1
15	1DLE	A	B	1	2	1	5	1	3	0	3	3	1	0	3	0	0	3	4	2	1	2	2
16	1DM5	B	D	3	0	0	2	0	4	1	3	1	1	4	4	0	1	0	4	1	0	0	0
17	1E8U	B	A	1	1	1	0	0	0	0	2	1	1	2	0	0	1	1	4	4	0	0	2
18	1EZL	C	D	3	1	0	1	0	0	1	1	0	0	0	1	1	0	0	1	1	0	0	0
19	1F46	B	A	0	2	0	1	0	1	3	1	0	0	2	2	1	0	1	0	1	0	1	0
20	1F88	B	A	1	2	1	0	0	0	0	0	0	2	4	0	4	1	1	1	0	0	0	3
21	1FX9	B	A	0	1	4	2	0	0	0	0	0	0	4	1	1	0	0	0	2	1	1	1
22	1G0A	D	B	0	0	1	0	0	1	0	0	2	0	0	0	0	0	0	0	0	0	1	0
23	1G21	H	G	3	4	2	2	2	4	0	6	0	2	1	5	4	1	2	0	1	0	2	3
24	1GQ3	C	B	2	5	0	2	0	2	1	1	1	1	2	0	0	1	2	3	2	0	0	1
25	1H6A	B	A	3	4	0	4	0	0	3	5	1	1	2	2	1	0	1	6	6	0	2	2
26	1HFY	A	B	1	0	2	1	0	1	3	1	1	1	1	1	0	1	0	1	2	1	1	1
27	1HQK	E	D	3	4	1	2	0	2	2	1	0	2	4	2	2	3	1	4	2	0	1	1
28	1HWU	B	A	0	3	0	0	0	4	3	2	0	2	2	0	0	1	2	0	3	0	0	4
29	1I8F	C	B	1	2	1	1	0	2	0	1	0	1	5	1	0	1	2	2	2	0	0	2
30	1IFV	A	B	2	0	1	0	0	1	1	2	0	1	1	2	0	0	0	0	0	0	2	1
31	1IIN	A	B	2	3	1	1	0	2	1	1	1	1	2	1	0	1	0	0	1	0	3	0
32	1KQD	A	B	4	5	4	2	1	3	5	5	2	4	10	4	2	4	3	4	5	3	4	4
33	1KWS	B	A	2	6	1	2	1	4	2	4	1	1	5	3	1	1	2	3	6	2	1	4
34	1MCI	B	A	4	0	1	2	1	3	2	1	0	0	2	4	0	3	4	6	4	0	4	2
35	1MI3	B	A	2	1	1	3	0	2	1	2	0	4	5	2	0	1	4	0	0	1	0	2
36	1MSA	B	C	1	2	3	3	0	1	1	2	1	4	2	1	0	1	0	1	5	3	4	3
37	1N9S	C	D	0	1	3	1	0	2	1	0	0	2	3	0	0	2	0	1	1	0	1	0
38	1NYS	A	C	0	2	1	0	0	1	0	0	0	0	1	0	0	0	0	0	0	0	0	0
39	1O81	B	A	1	0	2	1	0	2	1	2	0	2	0	1	0	2	1	1	2	0	0	0
40	1OBQ	B	A	2	1	4	2	0	2	1	1	1	1	1	1	0	3	3	1	0	0	5	0
41	1OKT	B	A	1	0	3	1	0	1	2	1	1	0	2	4	0	4	0	0	1	0	4	1
42	1OME	A	B	4	2	5	2	0	0	0	0	1	1	0	5	0	1	1	2	2	0	4	1
43	1OPF	B	A	2	5	3	3	0	1	3	8	0	2	4	2	0	4	0	1	2	1	4	1
44	1P7L	A	B	5	4	0	3	1	3	4	13	2	6	4	3	4	4	2	6	6	0	2	3
45	1PA0	B	A	0	1	1	1	0	1	1	1	0	0	1	3	0	0	0	0	2	1	0	0
46	1PMO	D	C	3	8	10	9	1	8	6	7	5	10	11	7	5	8	4	6	5	3	6	2
47	1PYG	B	A	2	6	2	3	0	1	2	2	1	2	3	3	0	3	1	1	2	1	1	5
48	1QPX	A	B	1	1	1	0	1	1	2	0	0	1	1	1	0	1	0	0	1	0	0	1
49	1R5T	A	B	1	1	0	0	2	1	2	1	0	0	2	1	3	2	2	3	0	0	0	2
50	1RFX	B	C	3	0	0	1	3	1	1	1	0	5	4	2	0	2	0	2	0	1	0	2
51	1RH7	C	B	1	1	0	1	5	1	1	4	0	2	1	1	1	0	0	2	2	1	1	1
52	1RQ7	B	A	4	2	0	5	0	2	0	3	0	0	6	1	0	0	0	1	0	0	0	3
53	1S7Y	B	A	0	0	0	1	0	1	1	3	0	1	2	1	0	0	2	1	2	0	0	0
54	1SND	A	B	3	4	2	2	0	5	4	2	2	1	7	3	1	0	1	2	2	1	4	3
55	1TH7	L	K	3	0	2	1	0	0	0	2	1	2	2	2	2	0	1	1	1	0	0	2
56	1U3R	A	B	2	2	4	1	0	1	1	0	2	0	4	0	3	0	0	5	1	0	0	1
57	1U3W	B	A	2	2	4	3	1	1	1	5	1	4	5	1	2	0	2	2	4	1	1	2
58	1UVC	A	B	2	2	2	0	0	0	0	3	0	1	1	1	0	0	1	1	1	0	0	0
59	1VGQ	B	A	18	6	5	6	2	7	7	15	5	4	14	9	8	6	6	7	11	3	5	12
60	1VLZ	B	A	5	1	0	0	0	1	1	3	0	0	1	1	0	0	0	2	0	0	0	0
61	1W0I	B	A	3	4	0	0	0	1	0	2	1	0	4	0	1	1	4	1	3	0	2	2
62	1W29	C	D	2	4	2	3	1	1	3	0	0	1	3	1	0	1	1	2	7	0	0	2
63	1X1Z	A	B	5	1	0	4	0	2	1	2	2	4	1	2	5	3	4	3	2	0	1	1
64	1XBY	B	A	5	3	1	3	4	2	2	4	1	3	1	2	1	0	0	1	3	0	1	2
65	1XMZ	B	A	2	2	3	1	0	1	0	2	2	1	1	1	0	2	1	0	5	0	1	0
66	1YGP	A	B	2	6	9	5	0	8	5	5	2	5	9	4	2	7	4	3	6	2	6	4
67	1ZRS	B	A	4	4	0	0	1	4	2	4	1	1	2	0	1	0	1	1	2	1	6	1
68	1ZUX	D	B	2	3	4	2	1	1	0	3	1	2	0	1	0	1	1	1	2	0	0	1
69	2AAX	A	B	0	1	2	0	0	1	2	1	1	1	0	0	0	2	0	1	1	1	2	0
70	2AMT	C	B	5	2	0	3	0	2	0	5	2	1	3	2	1	2	0	0	0	0	1	2
71	2AQ3	G	A	0	1	0	0	0	0	0	3	1	0	2	0	0	1	0	0	1	0	1	0
72	2AY5	A	B	7	4	3	1	1	5	3	5	2	4	12	2	3	4	5	3	7	0	3	4
73	2AYQ	B	A	3	5	2	4	0	7	0	0	0	4	6	2	3	1	1	6	2	0	2	5
74	2C3N	A	B	3	6	0	1	0	3	1	0	1	0	5	2	0	1	0	0	4	1	2	1
75	2CHP	C	D	3	1	0	2	0	2	1	1	3	0	3	0	0	1	1	1	2	1	4	3
76	2COG	A	B	3	2	1	0	1	1	2	8	2	1	7	4	2	5	3	5	5	1	6	4
77	2CUY	B	A	3	5	0	1	0	6	2	6	0	0	3	3	0	1	2	1	1	1	0	5
78	2D4V	B	A	7	7	3	7	0	6	2	11	2	10	6	6	3	3	5	6	3	2	2	4
79	2DVG	C	B	3	0	0	2	0	1	1	1	0	3	1	1	0	1	0	5	8	0	1	1
80	2EV4	B	A	9	5	2	3	0	4	4	4	2	2	11	0	7	2	2	1	3	0	1	6
81	2FR6	C	D	2	1	0	1	1	2	2	1	0	1	4	0	1	3	2	2	0	0	0	0
82	2GPV	D	B	0	0	0	2	0	2	0	1	1	1	5	2	2	1	1	0	0	0	0	0
83	2GQD	B	A	7	2	2	4	0	3	1	9	4	5	2	3	4	5	6	3	6	1	3	3
84	2GVM	B	A	0	0	0	0	0	0	2	1	0	0	2	0	0	1	0	0	1	0	0	0
85	2H1L	E	F	3	3	4	6	0	4	4	2	1	1	9	7	1	1	2	3	2	0	1	1
86	2IPJ	B	A	0	1	0	3	1	3	3	0	0	1	1	3	0	3	0	2	1	0	1	2
87	2IYG	B	A	2	2	1	1	0	2	3	1	0	1	2	0	0	3	0	4	0	1	1	1
88	2J3K	A	B	1	2	2	1	1	1	3	3	2	4	3	0	1	1	1	3	1	0	2	3
89	2J96	B	A	4	3	0	2	0	0	0	2	1	1	5	1	1	3	1	2	2	0	2	3
90	2OL1	A	C	3	5	2	1	1	0	2	2	0	2	1	2	1	1	5	7	0	0	2	2
91	2TNF	B	A	1	1	1	0	0	0	1	2	0	1	7	1	0	1	1	2	0	0	2	3
92	4AKE	A	B	1	4	0	3	0	1	1	2	0	0	1	2	1	0	0	0	1	0	0	1
93	6PFK	C	D	3	8	3	6	0	2	1	3	3	4	4	2	1	2	1	4	1	1	1	2
94	7TIM	B	A	3	1	4	3	0	2	2	3	1	2	2	3	0	4	1	3	2	0	4	1
			SUM	231	221	154	172	36	199	143	239	89	165	332	180	97	147	131	189	206	44	148	181
			MEAN	2.45745	2.35106	1.6383	1.82979	0.382979	2.11702	1.52128	2.54255	0.946809	1.75532	3.53191	1.91489	1.03191	1.56383	1.39362	2.01064	2.19149	0.468085	1.57447	1.92553
			STDEV	2.48724	1.99843	1.89992	1.77581	0.84378	1.98303	1.45712	2.75784	1.101	1.94928	3.67994	1.91013	1.62277	1.64975	1.52554	1.96471	2.17155	0.757786	1.67518	1.90212
			ST ERROR	0.256539	0.206122	0.195962	0.183161	0.0870293	0.204534	0.15029	0.28445	0.113559	0.201053	0.379557	0.197015	0.167376	0.170159	0.157347	0.202645	0.223978	0.0781596	0.172781	0.196188

## Sheet: Table C
No.	PDB ID	CHAIN	CHAIN	ALA	ARG	ASN	ASP	CYS	GLU	GLN	GLY	HIS	ILE	LEU	LYS	MET	PHE	PRO	SER	THR	TRP	TYR	VAL
1	15C8	L	H	1	0	3	1	0	1	2	0	1	0	2	2	1	3	3	12	4	1	5	2
2	1A6U	H	L	0	1	0	1	0	0	2	1	1	0	1	0	0	1	0	2	0	2	4	1
3	1AHW	F	A	0	2	1	2	0	0	0	0	0	0	1	1	0	1	0	0	2	0	0	1
4	1AVA	A	C	3	2	0	4	0	1	2	5	1	0	1	2	1	2	3	1	2	2	2	1
5	1AY7	A	B	1	3	1	1	0	2	2	1	1	0	0	0	0	1	0	0	2	0	1	0
6	1AZZ	A	C	3	0	1	2	4	0	0	3	1	3	0	0	1	3	0	3	2	0	4	2
7	1BMF	F	B	4	6	2	6	0	7	3	6	1	3	2	0	1	1	4	1	2	0	3	5
8	1BVN	P	T	2	0	1	3	0	4	1	6	2	2	3	1	0	0	0	2	0	3	2	1
9	1BZX	E	I	0	0	1	2	3	0	1	4	2	1	0	1	0	1	0	4	0	1	4	1
10	1DFJ	E	I	2	1	3	1	3	2	3	1	2	0	1	5	0	1	1	4	0	0	0	2
11	1DPJ	A	B	2	1	0	2	0	2	3	5	0	5	4	1	1	3	1	5	7	0	3	3
12	1E0F	E	J	1	6	2	2	2	4	0	3	1	1	1	0	0	0	1	2	0	3	1	1
13	1EYS	H	M	7	6	0	7	1	6	2	3	1	6	5	4	0	8	7	3	1	1	4	2
14	1F45	A	B	3	2	0	1	1	2	1	0	0	0	0	0	0	1	2	5	2	0	4	0
15	1FAK	H	I	1	1	0	4	4	0	3	5	1	1	1	3	0	1	1	3	3	1	2	2
16	1FI8	A	C	0	2	2	1	1	0	1	2	1	1	1	2	0	1	0	3	0	0	3	1
17	1G3N	A	B	1	2	0	2	1	2	1	2	0	1	1	2	0	2	0	2	1	0	0	2
18	1G6V	A	K	0	1	0	2	0	1	0	1	0	0	3	2	0	0	2	3	0	0	1	1
19	1GXS	D	C	9	2	4	6	2	2	3	3	3	3	12	1	0	5	5	7	4	3	5	12
20	1HE8	B	A	0	2	0	2	0	3	2	0	0	3	0	0	0	0	0	1	0	0	2	1
21	1HJA	B	I	0	0	0	0	2	0	0	1	2	1	1	0	0	2	0	0	0	0	1	1
22	1I3O	B	E	0	1	1	1	0	2	1	0	0	0	0	2	0	4	0	3	2	2	1	0
23	1ICF	A	I	2	0	1	2	3	2	2	6	2	0	2	0	2	1	0	0	0	1	0	0
24	1JSU	B	C	0	2	0	2	0	2	2	1	1	2	4	2	3	0	0	0	3	1	2	1
25	1JTH	D	A	2	2	0	1	0	5	1	1	2	6	1	0	2	1	0	0	0	0	0	4
26	1JZD	B	C	0	1	0	0	1	1	2	3	1	1	0	1	0	0	2	1	2	0	2	0
27	1KQM	C	A	2	5	2	5	1	7	1	5	1	2	5	1	1	5	2	0	2	1	2	4
28	1MCV	A	I	1	2	1	1	4	0	2	3	2	0	3	0	0	1	0	4	5	1	1	2
29	1N8O	C	E	1	0	1	1	2	0	0	2	0	0	0	2	1	0	0	5	2	2	1	1
30	1NHG	B	D	3	3	2	0	1	2	2	4	1	7	4	3	1	0	2	2	4	0	3	2
31	1NMA	N	H	1	0	2	0	0	0	0	0	0	2	0	1	0	0	0	3	1	1	0	0
32	1NW9	A	B	0	0	1	1	2	2	2	4	2	0	3	5	0	0	1	0	2	2	1	1
33	1O6S	A	B	0	3	7	2	0	5	2	1	0	1	4	1	0	3	0	6	5	1	2	0
34	1OO9	A	B	3	0	1	0	0	0	0	0	4	0	2	0	0	3	1	0	0	0	4	1
35	1P0S	H	E	2	1	1	3	4	3	3	5	1	1	0	2	0	2	0	3	1	1	2	0
36	1P4I	L	H	2	0	1	0	0	1	0	4	2	2	1	0	0	3	1	1	1	2	1	1
37	1PPF	E	I	1	1	1	1	4	0	0	2	2	1	3	0	0	3	0	2	0	0	0	2
38	1PST	M	H	5	7	2	2	0	4	4	5	1	2	5	0	1	3	2	2	3	5	0	4
39	1QGE	D	E	8	3	1	4	1	1	2	7	3	4	7	0	0	3	2	5	10	2	5	4
40	1QRN	D	E	1	2	0	6	0	0	2	1	0	1	6	5	1	4	2	10	4	2	4	3
41	1R8Q	A	E	0	1	1	2	0	2	1	3	1	3	1	1	0	1	2	0	2	1	1	1
42	1S4Y	B	A	1	1	1	1	0	1	0	1	1	3	2	2	2	1	2	2	0	0	1	0
43	1SC1	A	B	4	4	4	3	1	1	1	4	0	6	6	7	2	2	3	3	2	1	2	4
44	1SGF	G	B	0	0	0	4	2	1	0	3	2	0	2	1	1	2	0	3	3	1	3	0
45	1SGR	E	I	1	1	1	1	2	1	0	5	1	0	0	0	0	2	1	3	2	0	1	1
46	1STF	E	I	3	0	2	1	2	0	2	5	1	0	1	0	0	0	1	2	0	4	2	2
47	1SUV	D	F	0	2	0	0	1	1	2	1	0	0	1	0	2	1	4	0	1	0	4	0
48	1T6G	C	A	0	1	3	2	0	3	2	1	0	1	0	0	0	1	1	5	3	2	6	1
49	1UGH	E	I	1	1	1	1	0	0	3	1	3	0	1	2	0	0	5	5	0	0	3	1
50	1X1U	A	D	1	3	2	1	0	2	1	0	1	1	0	2	0	3	0	3	0	1	1	0
51	1XX9	B	D	3	2	0	1	4	2	0	5	3	0	1	3	1	0	1	3	1	1	3	0
52	1Y48	E	I	1	0	3	1	0	1	1	6	1	1	2	0	1	1	0	5	1	0	2	0
53	1YI5	C	H	1	0	0	0	2	1	0	0	0	0	0	0	0	0	1	2	2	1	2	1
54	1YRQ	A	H	13	2	3	5	4	6	6	5	3	5	3	3	3	3	7	2	4	3	3	3
55	1ZJD	A	B	2	2	0	2	4	2	0	4	3	1	1	1	0	0	1	2	1	1	4	0
56	2AGY	B	D	1	2	0	0	2	1	1	5	3	4	2	1	1	4	3	1	4	1	4	2
57	2B42	B	A	1	2	4	3	0	2	3	3	0	1	0	0	0	0	1	1	2	3	7	1
58	2BE6	A	D	3	0	0	0	0	10	2	0	0	3	6	1	9	5	0	0	0	0	0	5
59	2BEX	C	A	2	4	9	1	1	0	6	0	2	2	1	2	1	0	1	3	3	2	1	2
60	2BL0	B	A	4	1	2	1	1	4	1	3	0	1	9	0	2	3	3	2	2	0	1	1
61	2BTO	T	A	2	1	0	1	1	0	0	5	0	3	0	0	0	0	4	0	0	1	0	1
62	2D26	A	B	8	1	3	2	0	1	0	2	2	6	11	2	1	6	3	4	4	1	1	4
63	2DSQ	I	G	1	0	1	2	2	1	1	1	0	0	0	0	0	2	0	0	1	0	0	2
64	2FHZ	B	A	0	2	0	5	0	1	3	2	0	0	0	4	0	1	3	2	3	1	2	1
65	2G2U	A	B	1	3	2	2	0	4	2	2	1	0	1	1	2	0	1	3	2	0	1	3
66	2GD4	I	H	1	4	3	0	0	2	0	1	1	1	1	0	2	0	1	1	2	0	2	4
67	2GMR	L	M	9	5	6	3	1	4	1	9	5	7	14	3	2	5	4	4	3	6	5	4
68	2HI7	A	B	0	1	0	1	1	0	2	1	1	0	2	0	2	3	3	0	1	0	0	1
69	2I2R	H	D	1	1	0	0	0	1	0	1	1	3	7	0	3	7	0	0	1	1	4	2
70	2IDO	A	B	1	0	1	2	0	3	0	1	1	1	3	0	0	3	2	0	0	0	1	3
71	2IJO	A	I	0	0	1	1	0	0	1	0	0	0	0	0	0	1	0	0	0	0	0	0
72	2IWG	D	E	1	0	2	0	0	2	2	0	2	1	3	1	1	0	0	1	1	0	1	0
73	2NX5	A	D	1	3	0	0	0	4	2	1	0	1	1	0	0	0	0	0	0	1	1	0
74	2NY7	G	H	0	1	1	2	1	1	0	5	0	1	0	1	1	0	2	3	2	0	1	2
75	2O8A	A	I	2	4	3	6	2	7	2	0	2	4	6	3	2	5	1	2	1	2	4	5
76	2OCC	A	B	5	3	3	7	0	1	2	11	2	7	8	2	3	4	7	7	6	2	5	7
77	2P1L	A	B	2	3	1	1	0	2	3	1	1	0	4	0	0	3	0	2	0	1	2	2
78	2PRG	A	C	0	0	1	0	0	1	2	0	1	1	3	3	0	1	1	0	1	0	0	2
79	2PVO	D	A	2	1	0	1	2	2	2	0	0	0	1	0	0	1	0	3	1	0	2	0
80	3PCD	A	M	5	6	7	5	0	5	4	4	4	6	7	0	1	7	4	1	2	1	3	5
			SUM	158	141	117	155	83	159	121	208	95	137	201	98	62	151	118	190	143	80	168	145
			MEAN	1.975	1.7625	1.4625	1.9375	1.0375	1.9875	1.5125	2.6	1.1875	1.7125	2.5125	1.225	0.775	1.8875	1.475	2.375	1.7875	1	2.1	1.8125
			STDEV	2.44419	1.71548	1.76423	1.80256	1.31634	2.03447	1.31201	2.33086	1.12614	2.02011	2.94676	1.49239	1.29238	1.91591	1.75005	2.27465	1.82593	1.21176	1.66574	1.93629
			ST ERROR	0.273268	0.191797	0.197247	0.201532	0.147171	0.227461	0.146687	0.260598	0.125907	0.225855	0.329458	0.166854	0.144493	0.214206	0.195661	0.254314	0.204145	0.135479	0.186235	0.216484

## Sheet: Table D
No.	PDB ID	CHAIN	CHAIN	ALA	ARG	ASN	ASP	CYS	GLU	GLN	GLY	HIS	ILE	LEU	LYS	MET	PHE	PRO	SER	THR	TRP	TYR	VAL
1	15C8	L	H	2	0	0	3	0	1	6	6	3	0	5	3	0	1	4	3	4	2	4	3
2	1A6U	H	L	2	1	3	0	0	1	0	5	2	1	2	0	0	3	1	0	1	1	1	1
3	1AHW	F	A	0	0	1	1	0	1	0	0	1	0	0	2	0	0	2	2	2	0	0	0
4	1AVA	A	C	3	3	2	2	1	3	0	2	1	0	2	3	1	1	4	2	1	2	2	0
5	1AY7	A	B	1	0	1	2	1	1	0	1	1	0	1	0	0	0	0	0	1	2	2	1
6	1AZZ	A	C	2	1	1	1	2	0	0	1	1	0	1	0	2	0	2	3	2	0	1	1
7	1BMF	F	B	3	8	4	3	0	4	1	4	0	6	4	1	0	2	4	6	2	0	2	5
8	1BVN	P	T	0	1	0	1	0	0	3	3	0	2	2	0	0	0	0	1	2	1	4	1
9	1BZX	E	I	1	2	0	0	2	0	0	3	0	2	0	1	0	0	1	0	1	0	0	1
10	1DFJ	E	I	0	1	3	7	2	4	2	1	1	1	0	1	0	0	1	3	3	4	3	2
11	1DPJ	A	B	2	0	0	2	0	2	3	1	0	1	1	3	0	2	0	4	1	0	0	3
12	1E0F	E	J	0	1	0	0	0	2	1	2	0	2	1	1	1	1	1	2	1	0	2	1
13	1EYS	H	M	3	6	1	2	0	3	2	1	2	2	3	2	0	4	4	1	4	4	3	5
14	1F45	A	B	1	4	2	1	2	1	1	0	0	1	3	0	0	0	1	3	1	0	1	3
15	1FAK	H	I	1	2	0	1	2	1	0	3	1	0	2	0	0	0	1	0	0	0	2	0
16	1FI8	A	C	0	1	0	1	0	1	0	2	1	1	1	2	0	0	2	2	0	0	0	0
17	1G3N	A	B	2	4	2	3	0	0	1	2	1	0	1	1	1	3	1	1	1	0	0	1
18	1G6V	A	K	1	2	0	1	0	0	0	1	1	0	0	0	0	0	0	1	2	1	2	1
19	1GXS	D	C	4	6	5	7	2	8	6	15	5	6	11	2	5	4	9	8	5	5	9	4
20	1HE8	B	A	0	0	1	0	0	2	1	0	0	1	1	5	0	1	1	2	4	0	0	0
21	1HJA	B	I	0	1	1	0	0	1	0	1	0	0	0	3	0	0	0	0	2	0	2	0
22	1I3O	B	E	1	1	2	2	0	0	1	2	0	2	3	0	0	0	0	1	1	0	1	2
23	1ICF	A	I	1	3	0	0	2	0	0	4	3	1	1	1	0	0	1	3	0	0	2	1
24	1JSU	B	C	1	1	1	2	2	1	0	1	2	0	3	1	1	1	1	1	1	0	0	1
25	1JTH	D	A	3	3	0	1	0	2	3	2	0	2	4	0	4	0	0	3	2	0	0	1
26	1JZD	B	C	3	1	0	2	1	1	1	1	1	0	0	0	0	3	2	1	0	0	3	0
27	1KQM	C	A	2	5	0	0	0	0	4	2	1	5	4	7	1	1	1	5	0	0	2	0
28	1MCV	A	I	1	1	1	1	4	1	0	2	0	0	2	0	1	1	1	0	1	0	1	0
29	1N8O	C	E	1	1	1	1	1	0	0	1	1	0	1	0	2	0	1	3	1	0	1	1
30	1NHG	B	D	3	2	1	2	0	0	1	2	0	5	4	0	0	2	0	6	4	0	2	2
31	1NMA	N	H	0	1	1	2	0	0	0	2	0	0	0	0	0	0	0	2	1	0	3	0
32	1NW9	A	B	2	0	1	0	1	0	3	1	1	1	3	1	1	4	5	3	2	0	0	0
33	1O6S	A	B	0	0	2	0	0	2	1	3	0	1	1	4	1	1	6	0	2	2	0	3
34	1OO9	A	B	1	0	0	0	4	1	0	0	0	0	1	0	1	0	3	1	2	0	1	2
35	1P0S	H	E	1	2	1	2	2	0	0	2	1	0	2	1	1	0	2	3	1	0	1	1
36	1P4I	L	H	0	1	1	2	0	1	2	0	0	0	2	1	0	1	0	0	0	3	3	1
37	1PPF	E	I	1	1	2	0	1	1	0	1	0	0	1	1	0	0	1	0	2	0	1	0
38	1PST	M	H	8	4	3	2	1	5	3	5	2	4	8	4	5	4	5	3	1	2	1	5
39	1QGE	D	E	4	4	4	2	1	1	4	7	3	4	8	1	1	1	1	8	5	1	1	9
40	1QRN	D	E	2	4	0	1	0	6	3	4	2	0	5	2	1	3	4	4	4	0	4	5
41	1R8Q	A	E	1	5	4	3	0	2	1	1	1	4	2	1	3	1	3	1	1	0	2	2
42	1S4Y	B	A	0	1	2	2	1	3	1	0	0	0	2	2	0	2	0	1	0	1	1	2
43	1SC1	A	B	4	2	1	2	3	2	1	2	2	4	3	1	2	6	4	4	4	0	1	2
44	1SGF	G	B	1	2	1	0	0	1	0	0	1	0	0	2	0	0	0	3	1	0	1	0
45	1SGR	E	I	1	1	2	0	1	1	0	1	0	0	1	1	0	0	1	0	1	0	1	0
46	1STF	E	I	2	1	1	0	0	0	1	1	1	0	1	0	2	1	2	1	1	0	1	2
47	1SUV	D	F	1	1	1	0	0	1	0	1	2	0	1	1	1	1	1	0	0	0	0	0
48	1T6G	C	A	0	0	3	3	0	0	2	5	1	0	1	1	0	2	1	1	4	0	0	0
49	1UGH	E	I	2	0	4	1	0	3	2	1	1	3	4	0	2	0	0	2	1	0	2	4
50	1X1U	A	D	2	0	1	2	0	2	0	2	0	0	1	0	0	0	1	0	1	2	3	2
51	1XX9	B	D	1	2	1	1	2	0	0	3	1	0	3	2	1	0	2	3	1	0	1	1
52	1Y48	E	I	0	3	0	0	0	1	0	1	0	2	1	0	1	0	1	0	2	0	1	2
53	1YI5	C	H	0	3	0	2	1	0	0	1	0	1	0	1	0	2	2	0	2	0	0	1
54	1YRQ	A	H	5	6	5	3	2	1	6	5	6	5	8	4	0	6	3	3	5	1	4	5
55	1ZJD	A	B	1	2	1	0	2	0	0	4	0	1	0	0	1	1	1	1	1	0	1	0
56	2AGY	B	D	2	2	4	2	0	3	2	4	1	1	0	1	1	4	1	1	3	1	1	1
57	2B42	B	A	1	1	3	2	0	1	3	8	1	0	2	2	1	2	3	2	4	0	1	0
58	2BE6	A	D	1	2	0	0	0	2	1	1	0	1	2	3	0	4	0	0	2	0	2	2
59	2BEX	C	A	1	3	3	6	2	6	6	0	0	2	1	2	0	0	0	5	0	5	3	2
60	2BL0	B	A	4	4	0	0	0	1	1	2	1	2	0	2	0	1	0	1	0	1	0	5
61	2BTO	T	A	1	1	1	0	0	0	0	3	0	0	1	0	0	1	0	2	1	1	0	3
62	2D26	A	B	1	1	3	0	0	2	1	1	0	2	2	3	1	4	4	0	1	0	0	4
63	2DSQ	I	G	0	2	3	0	2	2	0	1	0	0	3	1	1	1	1	0	1	0	1	1
64	2FHZ	B	A	2	1	2	4	0	0	0	2	1	3	3	3	1	1	0	4	2	1	1	0
65	2G2U	A	B	1	3	0	3	0	2	0	3	2	0	0	1	0	2	0	5	2	3	4	0
66	2GD4	I	H	4	2	1	1	4	3	3	6	1	1	0	2	0	2	0	1	2	1	2	1
67	2GMR	L	M	13	10	6	4	0	5	4	8	3	5	12	1	5	10	1	3	6	4	3	5
68	2HI7	A	B	1	1	0	1	1	0	0	0	0	0	1	0	1	2	2	1	1	0	0	1
69	2I2R	H	D	5	0	0	0	0	0	0	2	0	1	1	0	1	1	1	0	0	3	0	0
70	2IDO	A	B	3	3	1	2	0	0	1	1	0	2	4	1	0	0	1	2	0	1	4	1
71	2IJO	A	I	0	1	0	0	2	0	0	0	0	0	0	0	0	0	0	0	0	0	0	0
72	2IWG	D	E	0	0	1	4	0	0	0	2	1	0	2	0	1	2	0	1	0	3	2	0
73	2NX5	A	D	0	1	1	0	0	0	0	3	0	1	1	0	0	1	0	3	0	0	2	1
74	2NY7	G	H	0	1	5	1	0	0	1	1	0	0	0	1	0	1	3	1	1	2	3	2
75	2O8A	A	I	1	2	4	3	0	2	1	2	1	4	4	8	0	1	0	1	1	1	1	0
76	2OCC	A	B	4	2	2	4	2	2	4	4	3	7	12	1	5	3	4	6	6	1	2	4
77	2P1L	A	B	0	1	0	2	0	0	0	2	0	0	3	1	2	1	0	3	2	0	0	0
78	2PRG	A	C	0	0	0	0	0	0	1	0	1	0	3	1	0	0	0	1	3	0	0	1
79	2PVO	D	A	1	2	2	0	1	0	1	1	0	0	0	3	1	1	2	1	2	0	1	1
80	3PCD	A	M	6	8	2	5	0	3	6	6	5	9	7	3	1	4	5	6	5	2	4	6
			SUM	136	162	119	123	60	109	103	187	75	112	186	110	65	115	123	161	140	64	123	131
			MEAN	1.7	2.025	1.4875	1.5375	0.75	1.3625	1.2875	2.3375	0.9375	1.4	2.325	1.375	0.8125	1.4375	1.5375	2.0125	1.75	0.8	1.5375	1.6375
			STDEV	2.03389	2.00616	1.49254	1.61436	1.06141	1.6323	1.70029	2.36506	1.236	1.95907	2.64707	1.55388	1.24365	1.77067	1.74982	1.9258	1.53853	1.27686	1.50058	1.82281
			ST ERROR	0.227396	0.224296	0.166872	0.180491	0.118669	0.182497	0.190098	0.264422	0.138189	0.219031	0.295951	0.17373	0.139045	0.197967	0.195636	0.215311	0.172013	0.142758	0.16777	0.203796

## Sheet: Table E
No.	PDB ID	CHAIN	CHAIN	ALA	ARG	ASN	ASP	CYS	GLU	GLN	GLY	HIS	ILE	LEU	LYS	MET	PHE	PRO	SER	THR	TRP	TYR	VAL
1	1YM4	A	C	0	1	0	1	0	3	1	1	0	0	0	4	0	0	2	2	0	0	2	1
2	1A2V	C	D	10	8	9	9	6	14	6	8	6	4	9	7	7	10	23	13	12	1	13	6
3	1A7K	C	D	4	4	2	3	0	2	2	2	1	0	1	1	1	0	1	2	3	1	3	3
4	1A8G	A	B	0	2	1	2	2	0	2	6	1	6	5	0	0	2	4	0	5	1	0	2
5	1A8T	A	B	0	0	0	2	0	1	2	1	1	1	1	1	0	1	1	1	1	0	0	1
6	1A99	B	A	1	1	1	1	0	2	0	0	0	0	1	2	0	0	2	1	0	0	0	0
7	1AB8	A	B	2	1	3	1	0	3	2	4	1	5	5	5	0	0	1	1	2	1	2	1
8	1AE1	A	B	5	1	1	1	1	4	2	3	0	0	3	4	2	3	0	5	1	1	3	0
9	1AFS	A	B	0	2	0	1	0	1	2	1	0	0	2	0	1	3	0	2	0	0	0	4
10	1AG1	O	T	2	1	3	1	1	2	2	3	2	2	2	2	0	3	0	3	2	0	2	3
11	1AGR	A	D	2	0	0	0	0	2	1	0	1	0	0	2	0	2	0	1	2	0	1	0
12	1AJS	A	B	6	8	5	0	0	8	5	4	1	1	5	3	0	7	7	6	3	4	4	12
13	1AUW	C	D	8	7	4	5	0	5	5	8	4	7	14	5	1	3	4	7	6	0	4	3
14	1B3R	B	D	1	5	3	5	0	2	1	3	0	3	1	4	2	3	1	1	0	0	1	3
15	1B7G	O	Q	3	4	3	4	0	4	1	1	1	3	2	5	0	1	1	1	1	0	2	2
16	1B8G	A	B	7	5	2	3	1	3	3	3	1	0	9	2	4	7	1	6	4	1	0	2
17	1B9C	A	B	1	2	5	1	0	1	1	0	0	0	2	1	0	1	1	4	1	0	3	0
18	1BAI	A	B	1	3	1	5	0	2	1	6	2	3	8	1	3	0	2	0	4	0	0	0
19	1BB3	A	B	2	3	1	2	1	0	1	0	1	0	2	1	0	0	0	1	0	0	1	1
20	1BD3	A	C	1	4	0	1	0	3	1	2	0	2	2	3	1	1	1	0	1	0	2	3
21	1BEB	A	B	1	2	1	2	0	0	2	0	1	2	2	0	1	1	0	1	0	0	0	0
22	1BJF	A	B	1	1	2	3	0	2	1	3	0	2	3	4	0	1	0	3	0	0	1	1
23	1BKJ	A	B	7	6	5	3	0	3	6	3	3	9	17	3	4	2	3	9	8	1	4	9
24	1BKO	A	B	0	6	3	5	0	3	4	1	3	4	1	3	1	1	2	6	3	1	3	2
25	1BQH	G	H	0	0	2	0	0	1	2	0	0	1	2	0	1	3	3	5	2	1	3	2
26	1BUQ	A	B	3	2	1	0	0	2	0	2	1	1	1	1	1	1	1	0	1	0	0	3
27	1BVR	A	B	5	3	1	1	0	1	0	0	1	1	1	2	1	3	3	4	1	1	2	4
28	1BYE	C	D	3	2	1	2	0	4	2	0	0	1	3	2	1	2	1	0	0	1	3	4
29	1C0T	A	B	3	2	2	1	0	6	8	5	1	6	3	2	0	1	5	1	9	6	4	6
30	1CA7	A	C	3	1	3	0	0	0	1	1	2	2	1	0	2	1	2	1	2	1	2	5
31	1CBK	A	B	0	2	3	1	0	1	4	1	1	0	2	1	0	1	2	1	1	1	1	0
32	1CH4	A	B	1	1	0	1	0	0	0	0	1	0	0	2	0	0	0	2	0	0	1	1
33	1CKI	A	B	0	3	1	0	0	4	0	1	1	3	2	0	1	0	1	2	0	0	2	0
34	1CMV	A	B	4	3	1	2	0	1	0	3	0	2	6	2	0	1	0	5	0	0	2	1
35	1CWQ	A	B	21	6	3	6	0	9	3	20	0	14	34	7	8	13	10	12	16	8	11	21
36	1CYD	A	B	4	2	1	2	0	2	1	1	1	2	4	2	3	5	2	3	3	1	0	3
37	1D0E	A	B	0	4	1	1	1	1	3	3	0	1	3	0	1	0	2	0	1	0	0	1
38	1D0I	A	C	2	0	1	2	0	2	1	1	1	0	1	0	0	0	0	0	2	0	1	2
39	1D0O	A	B	4	5	2	4	4	3	2	3	4	2	8	2	1	1	4	6	3	2	1	3
40	1D1Z	A	B	0	0	0	0	0	2	0	1	1	1	1	2	0	0	0	1	1	0	1	1
41	1D4A	A	C	2	2	1	1	1	2	3	10	4	7	4	2	3	9	3	6	1	2	4	3
42	1D6S	A	B	3	5	3	3	0	9	2	3	0	3	10	4	2	3	2	5	4	0	2	3
43	1D6U	A	B	13	12	9	12	0	12	6	12	6	10	7	11	7	6	16	3	14	5	8	9
44	1D8U	A	B	2	0	0	1	0	2	0	0	1	0	0	2	0	1	1	1	0	0	0	2
45	1DBQ	A	B	1	4	2	1	1	4	1	3	0	2	3	3	3	2	2	2	2	1	4	0
46	1DCL	A	B	3	0	1	2	1	3	2	2	0	0	2	6	0	3	4	8	6	0	4	4
47	1DF8	A	B	6	1	1	2	0	1	2	6	1	0	3	1	0	0	1	6	7	3	1	3
48	1DIR	A	B	4	0	2	4	1	0	2	6	1	3	4	4	1	3	1	5	5	2	0	1
49	1DO5	A	C	0	3	0	0	0	1	1	1	0	0	5	0	0	1	0	0	1	0	0	0
50	1DOF	B	C	3	8	3	3	0	5	0	0	3	0	5	0	0	2	2	3	3	2	2	5
51	1DOH	A	B	5	5	1	5	0	3	0	8	0	8	3	4	0	1	4	3	2	1	1	3
52	1DTY	A	B	7	4	5	9	3	6	1	5	5	5	7	4	13	7	5	8	8	4	4	7
53	1DUG	A	B	3	3	1	3	0	3	1	1	0	0	4	4	2	3	2	1	1	0	1	1
54	1DVR	A	B	0	4	0	3	0	1	4	3	0	4	1	3	1	0	2	0	1	0	0	1
55	1DZB	A	B	0	0	0	0	0	1	1	2	0	0	1	2	0	0	2	4	1	0	0	0
56	1E3I	A	B	1	1	1	2	0	1	0	3	0	3	6	2	1	2	2	2	4	1	0	5
57	1E3U	A	C	2	1	2	1	0	6	2	1	2	1	4	2	0	0	1	0	3	0	1	3
58	1E5E	A	B	7	1	1	5	2	0	2	5	1	4	7	4	2	4	1	8	9	0	2	7
59	1E7W	A	B	5	1	1	0	0	2	0	3	1	3	8	1	2	3	2	1	7	0	2	0
60	1E8T	A	B	1	1	1	0	0	0	0	2	1	1	2	0	0	1	1	4	4	0	0	2
61	1E9S	E	F	6	7	3	7	0	4	2	5	0	1	1	4	2	4	3	7	10	1	1	2
62	1ECE	A	B	0	0	3	3	2	0	1	1	1	1	0	0	1	0	3	4	0	2	3	0
63	1ECS	A	B	2	3	2	4	2	1	1	0	1	1	4	0	1	2	1	1	2	3	0	0
64	1EE0	A	B	1	3	3	4	0	3	5	2	2	1	7	4	3	0	4	2	5	0	3	3
65	1EI1	A	B	7	6	2	7	0	2	1	5	4	3	3	6	1	3	3	10	3	0	1	4
66	1EK6	A	B	1	2	0	2	0	2	2	0	0	1	4	2	1	2	2	0	0	0	1	1
67	1EKX	B	C	2	7	0	2	0	3	0	1	1	1	2	0	0	1	2	3	2	0	0	1
68	1EM6	A	B	2	7	3	3	0	4	1	3	1	2	6	3	1	2	4	1	2	1	4	5
69	1EQU	A	B	3	6	0	4	1	4	1	4	2	0	12	1	1	5	5	4	4	0	1	7
70	1EWK	A	B	1	2	1	1	0	1	2	0	1	1	4	4	0	1	1	1	1	0	0	1
71	1EZR	A	B	3	1	2	3	0	2	0	2	2	1	1	0	1	0	1	1	2	0	1	2
72	1F1J	A	B	2	3	1	4	1	6	3	2	0	3	2	5	2	0	2	1	2	0	2	4
73	1F2D	A	B	7	5	0	1	2	3	1	5	0	2	5	2	1	3	3	4	1	0	0	4
74	1F3T	C	D	2	1	4	5	3	2	2	6	2	2	3	6	1	3	1	4	3	1	4	5
75	1F5P	A	B	1	2	1	1	0	2	0	0	0	0	0	0	0	0	0	1	1	1	2	0
76	1F6B	A	B	1	0	1	0	0	2	0	2	1	1	2	2	0	1	1	1	4	0	1	1
77	1F6R	A	C	2	0	3	0	0	1	0	0	1	1	2	2	0	0	0	1	0	1	1	1
78	1FR1	A	B	1	3	2	4	0	1	3	2	0	0	1	4	0	1	4	5	2	0	1	2
79	1FTM	A	C	0	0	2	2	0	3	1	0	0	2	4	3	0	2	1	3	1	0	0	1
80	1FUJ	A	D	0	0	0	0	1	0	0	0	1	0	1	0	0	4	1	0	1	0	0	1
81	1G1A	A	B	5	4	0	3	0	2	0	2	2	2	1	0	0	1	3	6	2	1	3	2
82	1G2O	A	C	2	1	1	2	0	1	0	2	1	1	5	0	0	1	0	1	2	0	0	3
83	1G4A	B	A	1	1	1	1	0	1	0	1	0	0	1	2	1	1	0	0	3	0	0	0
84	1G5Q	A	D	0	0	4	0	0	1	1	1	1	4	1	1	0	3	0	0	0	0	1	2
85	1G6O	A	B	1	4	4	3	2	4	1	1	0	2	6	4	0	2	0	3	1	0	3	0
86	1G6Y	A	B	4	3	3	0	0	1	4	1	3	2	4	2	2	3	2	5	1	2	1	2
87	1G85	A	B	1	2	5	1	0	3	0	2	4	3	6	3	0	4	3	2	6	1	2	7
88	1G8Y	C	D	9	2	3	1	0	1	1	2	1	3	2	2	0	1	6	1	2	0	1	1
89	1GEG	B	C	3	4	1	4	1	0	2	3	1	4	4	0	1	1	0	3	3	0	2	1
90	1GH7	A	B	6	10	2	7	2	8	6	5	3	6	10	3	2	6	7	9	7	3	4	13
91	1GMY	A	B	1	0	2	2	1	2	1	1	0	0	0	0	2	0	0	3	0	0	2	0
92	1GNX	A	B	2	2	2	4	0	2	0	1	1	1	0	0	0	0	3	1	1	0	4	1
93	1GP7	A	B	2	0	0	2	0	0	1	3	1	4	1	0	0	0	0	1	0	1	1	1
94	1GPM	A	B	2	2	1	5	0	3	2	3	1	1	3	0	2	1	2	0	1	0	1	0
95	1GR7	A	D	2	0	2	0	0	0	3	1	0	0	1	1	1	1	0	0	2	0	0	0
96	1GRI	A	B	2	5	7	1	1	2	4	5	3	1	1	5	2	4	4	2	2	2	3	3
97	1GTV	A	B	36	20	3	12	1	9	8	22	4	2	18	4	2	4	5	9	5	4	7	13
98	1GWN	A	C	1	1	2	3	1	1	1	0	1	1	1	2	0	0	0	4	2	0	2	2
99	1GYL	A	B	3	4	2	2	0	4	2	2	0	2	3	2	0	1	0	2	2	1	0	2
100	1GZ6	A	B	6	7	3	3	1	5	4	9	0	9	15	3	0	5	4	8	5	6	2	4
101	1GZM	A	B	0	0	1	0	0	4	1	1	0	3	0	1	0	6	1	0	1	0	1	3
102	1H48	A	B	3	2	0	3	0	3	0	6	2	1	2	1	1	2	0	0	0	0	0	2
103	1H4G	A	B	0	0	5	0	0	0	1	3	0	0	0	0	0	0	1	2	0	1	2	1
104	1H5B	A	B	1	1	0	1	0	0	4	3	0	1	2	0	0	3	0	4	1	1	0	0
105	1H5Q	A	B	4	1	2	1	0	2	2	1	1	1	4	3	0	4	1	5	4	1	1	2
106	1H8V	D	E	2	0	3	0	1	0	1	5	0	1	1	0	0	0	0	3	0	2	2	2
107	1HAK	A	B	1	2	0	1	0	1	1	2	0	1	1	1	0	0	0	1	2	0	0	3
108	1HG4	A	D	2	1	0	2	0	2	0	0	0	0	1	0	1	1	1	0	0	0	1	0
109	1HKV	A	B	3	8	3	6	3	8	1	6	4	1	9	5	2	1	1	12	3	0	5	10
110	1HP0	A	B	1	0	2	2	2	1	1	2	1	3	0	2	2	1	2	2	3	0	0	1
111	1HR6	A	E	0	3	1	1	2	3	0	2	0	2	3	1	1	0	5	3	1	0	2	0
112	1I0Z	A	B	4	2	2	3	0	3	2	3	2	4	11	6	2	1	1	4	2	2	2	3
113	1I41	F	G	1	4	2	3	1	3	1	2	3	4	3	2	0	1	1	3	2	0	2	2
114	1I4U	A	B	2	1	5	2	1	2	1	1	1	1	1	1	0	4	3	2	0	0	5	0
115	1I7I	A	B	1	1	0	3	0	1	5	0	0	0	2	2	1	1	0	1	2	0	0	1
116	1I85	A	B	0	2	2	1	0	2	0	2	1	0	1	1	1	2	0	1	2	0	0	0
117	1II6	A	B	3	3	1	1	0	2	0	2	1	1	5	1	1	0	1	2	3	0	1	0
118	1IJL	A	B	1	2	0	0	0	1	0	3	0	1	1	2	3	1	1	2	1	3	1	0
119	1IY8	B	C	6	6	2	2	0	1	0	4	0	3	0	1	0	1	2	2	1	0	2	4
120	1IYK	A	B	0	4	4	3	0	4	2	1	0	2	4	4	0	3	5	2	2	2	1	3
121	1IZ1	A	P	1	4	0	1	0	2	0	2	1	2	0	1	0	1	3	1	0	0	0	1
122	1J7E	A	B	4	0	2	2	0	4	2	2	1	0	2	4	0	1	5	2	5	1	1	2
123	1J90	A	B	0	0	2	0	0	2	2	2	0	1	3	2	2	1	1	1	3	2	1	2
124	1JDS	A	C	3	1	5	1	1	0	1	2	0	0	1	1	0	1	0	2	3	1	1	4
125	1JG8	A	B	0	4	1	0	0	1	1	1	1	1	1	2	2	1	1	1	1	0	0	1
126	1JKF	A	B	6	6	9	4	2	10	1	10	3	4	15	5	2	10	6	6	7	0	8	11
127	1JSW	A	D	7	4	2	4	1	7	4	7	0	4	9	5	2	1	1	2	5	0	0	4
128	1JT0	A	C	3	0	8	0	0	3	2	2	0	4	2	4	0	3	0	0	3	0	2	1
129	1K2O	A	B	2	2	1	3	0	3	2	2	1	1	0	1	0	0	3	1	0	0	1	0
130	1K3F	A	D	3	4	1	4	0	4	3	5	2	3	2	0	3	3	4	3	3	0	2	2
131	1KBU	A	B	5	6	2	3	0	2	2	1	0	0	4	2	3	2	0	3	4	0	1	3
132	1KCZ	A	B	1	4	3	7	0	3	3	7	1	2	5	6	3	2	2	2	5	0	1	5
133	1KI9	A	B	2	0	0	1	0	1	0	1	0	1	4	1	1	0	3	0	3	1	2	1
134	1KOB	A	B	0	2	1	4	0	2	1	0	1	1	1	3	0	1	2	1	1	0	4	0
135	1KRU	A	C	1	1	3	0	0	1	0	4	5	1	3	3	1	2	2	0	3	0	3	6
136	1KXJ	A	B	1	1	1	0	1	6	0	1	0	0	0	1	0	0	1	1	0	0	0	3
137	1L8X	A	B	6	1	4	3	0	1	2	2	0	1	5	2	1	2	2	0	2	1	2	2
138	1LBH	A	B	4	3	1	3	1	2	4	1	1	1	6	2	3	1	1	7	2	0	1	5
139	1LLU	E	F	1	2	1	1	1	2	2	5	3	3	5	1	0	3	5	1	2	1	0	4
140	1LRT	A	B	1	1	1	2	1	5	1	2	1	4	0	2	0	1	1	2	1	1	3	1
141	1M43	A	B	0	0	1	3	0	1	2	1	1	3	3	1	2	3	3	1	1	0	1	3
142	1M48	A	B	0	0	4	1	0	1	2	0	1	1	2	2	1	0	0	1	0	0	0	0
143	1M7N	A	B	2	2	0	2	0	0	0	1	0	0	0	1	1	2	0	2	2	0	0	3
144	1M7W	A	B	0	2	0	3	0	4	2	2	0	1	3	1	0	1	1	2	1	1	0	1
145	1MCZ	A	B	11	3	6	4	0	4	4	10	1	3	13	2	2	4	6	4	1	1	8	5
146	1MPY	A	C	1	3	1	6	0	4	1	2	2	0	0	6	2	0	2	1	4	2	4	5
147	1MRU	A	B	2	3	1	1	0	1	1	1	1	0	1	1	0	0	1	0	1	0	2	1
148	1MZJ	A	B	10	5	2	6	0	2	0	11	4	3	10	0	2	3	7	6	3	1	1	7
149	1MZN	A	C	2	4	0	1	0	4	0	1	0	1	4	4	0	1	3	1	0	0	1	0
150	1N0H	A	B	6	3	5	5	1	2	6	6	4	2	6	4	3	2	4	3	7	0	4	3
151	1N0S	A	B	0	3	0	0	0	1	0	2	0	0	0	2	0	0	0	0	2	0	3	2
152	1N1A	A	B	1	0	0	1	0	3	0	2	0	2	0	3	2	0	2	0	1	0	1	0
153	1N4O	A	B	2	5	0	5	0	1	2	1	1	1	0	1	1	0	0	0	1	1	0	1
154	1N7G	A	B	6	2	1	2	1	2	0	0	1	0	1	0	0	2	4	2	1	1	3	1
155	1N9E	A	B	9	12	20	17	2	11	8	10	7	11	10	7	3	12	12	15	11	4	16	11
156	1NBU	B	C	3	3	0	2	0	3	1	0	0	3	1	2	0	1	1	0	2	0	0	4
157	1NFQ	A	B	6	3	1	2	0	3	0	6	0	1	5	1	0	1	1	2	2	0	2	2
158	1NKS	A	B	2	0	1	0	0	1	0	1	0	0	3	0	0	1	3	3	1	0	3	0
159	1NTO	C	D	3	1	1	4	1	2	2	4	3	3	8	4	1	3	1	2	2	1	4	2
160	1NW4	A	B	1	6	3	3	0	4	1	4	3	3	3	1	2	1	2	3	0	1	4	3
161	1NX9	B	D	4	4	2	2	0	1	6	3	2	1	3	1	3	2	8	3	6	0	2	3
162	1O4S	A	B	5	4	2	3	1	3	3	3	1	4	4	7	2	2	4	6	5	1	2	7
163	1O5I	A	B	2	2	0	1	0	1	1	4	0	3	3	3	3	3	3	4	4	1	1	4
164	1O5O	A	B	0	5	1	3	1	5	0	3	3	5	7	4	0	0	4	0	5	0	3	3
165	1O61	A	B	2	3	6	1	1	4	4	3	2	6	7	3	1	3	1	3	5	1	5	4
166	1O63	A	B	2	2	1	1	0	1	0	2	1	3	4	2	0	2	1	1	1	0	1	2
167	1O6E	B	A	5	3	1	3	1	0	0	1	1	4	5	3	0	1	1	1	1	1	0	1
168	1O9J	A	B	5	4	3	1	1	4	3	3	3	2	4	7	4	3	2	6	6	1	3	6
169	1OAT	B	C	1	1	0	2	0	1	0	0	0	2	0	0	0	1	2	2	1	0	1	0
170	1OD2	A	B	7	10	3	6	0	5	7	13	2	14	14	6	0	8	5	5	4	3	4	11
171	1ODL	A	B	2	5	0	4	0	6	1	4	2	2	3	0	2	1	3	1	3	1	2	0
172	1OE7	A	B	1	2	0	1	0	4	1	2	1	2	1	4	2	0	0	0	0	1	3	1
173	1OJ6	A	B	0	2	2	2	0	1	0	0	0	0	2	2	0	0	0	2	0	0	1	1
174	1OME	A	B	1	0	0	1	0	1	1	1	0	3	0	6	0	0	2	4	0	0	3	2
175	1OPL	A	B	0	0	0	2	0	2	1	1	0	1	1	1	0	0	1	1	0	0	1	0
176	1ORR	A	B	0	2	4	3	1	1	0	0	1	0	1	0	1	0	0	1	1	0	0	0
177	1ORT	C	D	0	3	3	1	0	1	0	1	1	1	1	2	1	0	0	2	1	0	2	2
178	1ORW	B	D	1	2	1	0	0	0	1	1	0	0	0	0	0	0	0	4	3	0	1	2
179	1OVL	A	B	1	2	5	2	0	0	0	1	1	1	0	0	1	1	1	1	1	0	0	2
180	1OVM	B	D	5	2	2	2	2	1	1	1	1	0	0	0	0	0	2	1	2	1	1	2
181	1OYJ	C	D	4	4	2	3	0	1	1	0	1	0	0	2	0	1	2	1	1	1	3	3
182	1OZF	A	B	3	1	0	2	0	2	1	0	1	1	0	2	0	0	0	0	1	0	0	1
183	1P0K	A	B	0	0	0	1	0	1	0	3	0	1	2	1	1	0	0	2	1	0	0	0
184	1P4E	A	D	0	0	1	2	0	2	3	1	1	3	4	4	1	2	1	7	4	0	0	1
185	1P60	A	B	0	3	2	1	0	3	2	1	0	2	2	0	2	2	0	1	5	3	1	2
186	1P7C	A	B	6	1	1	1	0	2	1	0	0	1	5	0	1	3	3	1	3	1	1	6
187	1P93	A	C	0	2	1	2	0	0	1	1	0	1	1	0	0	0	1	2	0	0	2	0
188	1PKG	A	B	1	2	2	2	1	0	0	0	0	1	1	3	1	1	2	3	0	1	1	2
189	1PV4	C	D	1	6	4	1	0	5	0	4	2	1	2	5	0	2	1	0	3	1	0	1
190	1PWE	C	D	9	0	3	1	0	4	2	4	3	3	5	5	1	2	3	4	6	1	1	4
191	1PWX	B	C	2	1	2	1	1	3	2	5	0	1	6	2	1	3	1	2	2	1	2	1
192	1PY4	A	C	0	1	1	0	0	0	0	0	1	0	0	1	0	1	1	2	0	1	0	0
193	1Q0C	A	C	1	2	1	2	1	0	1	3	1	2	0	1	0	1	1	1	0	2	0	0
194	1Q3D	A	B	0	2	0	3	1	1	1	1	0	2	1	2	0	3	0	4	0	0	1	2
195	1Q3G	A	B	3	1	1	0	0	2	1	5	0	2	2	0	1	0	2	1	0	0	2	1
196	1Q57	A	C	3	4	1	5	0	4	2	2	1	2	3	3	1	4	0	3	0	0	2	1
197	1Q5Q	C	B	1	3	2	1	0	1	1	0	1	0	2	3	0	0	1	1	1	0	1	0
198	1Q6T	A	B	2	2	0	2	0	1	2	0	1	0	0	1	0	1	0	2	0	0	0	0
199	1Q8M	A	B	2	3	0	4	1	5	2	1	1	2	4	4	3	1	3	0	3	0	3	2
200	1QPB	A	B	4	3	6	4	0	3	6	5	3	4	14	0	1	3	2	6	4	4	5	4
201	1QZF	C	D	3	10	6	4	3	7	5	4	2	8	5	5	2	8	4	6	5	1	10	5
202	1R5K	A	C	1	1	3	1	1	1	0	1	1	1	3	1	2	0	1	3	1	0	2	3
203	1RD5	A	B	1	1	0	2	0	1	0	0	1	3	3	1	1	0	3	1	1	0	2	1
204	1RD7	A	B	3	0	3	1	0	1	1	0	1	0	0	0	1	0	1	1	0	1	0	0
205	1RE5	B	C	10	3	2	2	0	1	1	5	1	2	6	0	0	3	2	4	5	1	1	1
206	1RJN	A	B	5	5	0	3	0	2	2	5	0	0	2	1	0	4	0	2	0	0	0	1
207	1RKX	A	D	3	1	2	2	0	2	1	1	1	1	0	3	1	0	0	1	0	2	1	0
208	1RPY	A	B	0	1	1	1	0	0	3	1	4	0	3	1	0	5	0	1	0	1	0	2
209	1RQR	A	C	6	6	2	3	1	0	1	3	2	1	2	0	0	5	3	4	2	1	3	2
210	1S2G	A	B	2	0	2	2	0	0	1	0	1	1	1	2	1	4	2	1	1	0	0	2
211	1SF2	A	B	10	7	4	2	2	6	3	11	4	6	13	7	3	3	5	4	6	0	5	9
212	1SGF	G	Z	0	1	0	3	0	1	2	0	1	0	1	3	0	4	1	0	2	2	3	0
213	1SL6	D	A	0	2	4	1	0	1	1	0	0	0	0	0	0	1	0	3	0	0	1	1
214	1SN0	A	C	1	0	0	0	0	1	0	1	1	0	2	0	0	0	1	2	3	0	0	3
215	1SP8	A	B	12	3	0	4	0	1	0	6	3	0	3	0	1	1	3	3	0	0	3	1
216	1SPI	A	B	3	4	2	2	0	2	1	4	1	1	4	3	2	0	3	8	2	0	6	2
217	1SQI	A	B	3	3	4	5	0	2	2	4	1	0	5	6	1	1	3	2	1	1	4	2
218	1SQL	D	E	1	0	1	0	0	2	0	0	0	2	2	2	1	1	0	0	2	0	1	1
219	1SU2	A	B	1	4	1	2	0	6	2	3	4	2	4	1	2	2	3	1	1	1	2	2
220	1SXG	A	D	1	3	3	2	0	3	2	0	2	5	2	2	1	0	0	2	3	0	1	1
221	1T2O	B	A	0	0	2	2	0	0	0	0	0	1	0	0	0	0	1	0	1	0	0	0
222	1T8S	A	B	1	5	2	6	0	2	1	2	3	3	2	3	0	1	2	2	5	1	2	3
223	1T91	A	D	0	1	0	2	0	1	0	0	0	1	1	1	0	0	2	3	0	0	0	0
224	1T97	A	B	1	2	2	3	0	2	1	1	0	1	0	2	1	1	0	0	1	1	0	1
225	1TAH	A	B	2	2	0	0	1	0	1	2	0	1	1	0	0	0	0	2	4	0	0	0
226	1TC0	A	B	1	0	0	0	0	1	2	1	0	3	2	1	3	0	0	2	1	0	0	1
227	1TEX	A	B	2	3	1	1	0	2	1	1	0	2	1	1	1	1	2	2	2	2	2	3
228	1TF7	B	C	3	13	3	3	1	11	4	5	0	2	1	2	2	1	3	8	3	1	4	0
229	1TFC	A	B	0	2	1	2	0	1	5	1	1	1	3	2	2	0	1	2	1	0	0	1
230	1TPZ	A	B	2	2	1	1	0	4	1	1	0	2	2	4	1	2	0	2	0	0	0	0
231	1TW2	A	B	8	8	1	5	0	5	1	3	5	5	15	1	1	4	5	3	11	0	0	4
232	1TXT	A	B	8	5	3	3	1	5	3	1	2	0	2	2	2	3	3	1	3	1	4	6
233	1TZ3	A	B	0	0	2	1	0	0	1	0	1	1	3	2	0	0	1	1	2	0	2	2
234	1U0L	A	C	0	2	0	1	1	4	0	2	0	0	1	1	0	2	1	1	0	0	2	3
235	1U1I	A	B	6	2	2	2	0	2	0	4	2	6	7	5	3	8	2	0	4	1	2	4
236	1U46	A	B	0	2	0	0	0	2	3	2	0	1	2	2	0	0	0	0	1	1	1	0
237	1U5Q	A	B	1	2	2	0	0	2	1	0	0	1	1	3	1	1	2	2	0	0	1	0
238	1UB7	A	B	14	1	1	6	1	2	2	4	2	1	11	1	1	4	4	1	3	0	4	1
239	1UFH	B	A	0	1	0	1	0	2	0	0	0	0	0	2	0	0	1	1	1	0	3	0
240	1UI5	A	B	2	4	0	3	1	2	0	3	3	2	1	0	0	1	0	3	4	0	0	4
241	1UIM	A	B	14	8	1	1	0	6	2	7	2	4	14	3	1	2	8	1	2	0	2	9
242	1UIU	A	B	2	3	1	3	0	1	0	0	0	0	1	1	0	0	0	1	0	0	1	0
243	1UMO	A	B	0	2	1	0	0	3	1	1	0	1	1	1	0	1	2	1	0	0	1	2
244	1UPA	B	D	2	4	2	3	0	1	0	1	0	0	1	1	0	0	4	1	2	0	0	5
245	1URZ	B	C	3	4	2	2	1	5	3	4	2	2	4	4	1	0	3	5	7	1	1	3
246	1USI	A	C	3	2	2	5	0	1	1	1	1	1	0	3	1	0	0	3	1	0	0	0
247	1UTR	A	B	2	0	3	1	0	1	2	2	0	3	7	2	0	2	1	1	2	0	1	1
248	1UU0	A	B	5	6	3	3	0	3	1	0	0	2	6	3	0	6	5	5	1	0	7	6
249	1UZM	A	B	5	4	0	3	0	1	0	5	0	4	0	3	2	1	3	3	0	0	2	4
250	1V2I	A	B	1	2	2	1	0	0	2	2	1	3	8	1	3	1	5	3	4	0	1	2
251	1V4J	A	B	3	3	0	3	0	4	2	2	2	4	4	2	1	3	1	1	0	0	1	2
252	1VC8	A	B	2	2	0	0	0	2	0	2	0	0	2	0	1	1	1	0	1	2	0	0
253	1VDM	B	H	0	1	0	1	0	4	0	1	0	1	0	5	0	0	2	0	0	2	0	1
254	1VDW	A	B	1	5	2	0	0	3	0	5	0	3	2	2	0	2	1	1	3	0	2	1
255	1VEA	A	B	0	3	1	0	0	5	0	4	1	2	3	1	0	1	0	0	1	1	2	2
256	1VHW	A	D	0	3	1	4	0	3	0	2	1	3	2	2	2	2	4	3	1	0	3	1
257	1VIQ	B	C	4	7	3	5	0	6	3	4	4	6	9	3	0	6	4	6	4	3	4	5
258	1VIY	A	B	4	2	2	2	0	5	1	0	0	0	3	0	0	0	1	2	1	0	1	2
259	1VKG	A	B	1	2	0	3	2	0	0	2	0	1	0	3	0	1	1	2	0	0	0	0
260	1VM6	B	D	0	2	1	2	0	2	0	3	1	1	1	0	0	0	0	1	1	1	0	5
261	1VPX	C	B	1	0	0	2	0	1	0	3	2	3	3	2	4	2	0	0	1	1	0	3
262	1W0M	B	D	5	2	2	0	0	0	0	1	1	0	5	2	0	1	2	1	1	0	0	0
263	1W2Z	A	B	6	10	7	9	2	12	7	10	9	12	10	9	2	6	19	12	10	3	8	8
264	1W59	A	B	3	2	0	1	0	1	2	5	0	2	5	6	1	1	0	0	1	0	0	1
265	1W6T	A	B	3	8	2	4	0	7	3	3	1	1	4	2	1	1	0	3	2	0	2	2
266	1W6U	A	B	5	2	4	2	1	1	2	8	0	4	6	5	2	4	4	3	1	1	2	2
267	1W91	F	G	1	5	1	5	0	3	1	1	1	1	5	4	0	4	2	1	1	0	4	3
268	1WC1	B	C	1	1	2	3	0	2	1	4	0	1	3	1	0	4	3	4	2	0	0	4
269	1WUE	A	B	2	0	0	4	0	2	4	1	2	1	3	2	0	2	1	2	2	1	2	4
270	1WYE	A	B	0	1	1	1	0	3	1	0	1	2	2	1	0	4	2	1	1	0	3	1
271	1WZ8	A	B	5	2	1	1	0	2	1	2	3	1	8	3	0	1	2	1	1	1	1	2
272	1X27	A	E	0	2	2	1	0	2	0	0	1	1	2	1	0	1	3	2	1	1	2	0
273	1XCA	A	B	0	1	1	2	0	4	0	0	0	2	0	1	0	0	0	1	3	0	0	4
274	1XED	A	B	2	0	1	0	0	1	0	2	0	1	1	0	0	0	0	2	1	0	1	1
275	1XG5	A	B	2	3	0	2	1	1	2	2	2	4	1	1	1	0	2	1	1	0	1	0
276	1XGM	A	B	0	2	2	0	0	2	1	1	3	2	2	1	0	0	2	2	0	0	3	2
277	1XI9	A	B	5	5	2	2	2	3	2	5	0	3	7	6	0	1	7	3	3	1	6	3
278	1XKQ	A	B	4	2	2	1	0	0	1	5	1	6	3	2	1	2	1	1	0	0	1	2
279	1XNX	A	B	0	1	0	0	2	0	2	2	3	0	2	2	0	3	1	1	3	0	0	0
280	1XSE	A	B	3	2	4	1	0	5	0	6	2	5	7	1	3	5	3	4	3	2	4	7
281	1XTT	B	C	1	3	0	1	0	1	2	3	0	1	2	3	0	1	2	0	0	0	2	2
282	1XYG	B	C	1	6	1	2	0	3	1	1	2	9	0	2	2	2	5	4	5	1	1	4
283	1Y1M	A	B	1	1	3	0	0	2	3	2	1	1	2	3	0	2	0	2	0	0	2	0
284	1Y1P	A	B	2	1	2	1	0	1	1	1	1	0	1	2	0	1	2	0	1	0	0	0
285	1YDE	B	P	0	1	0	0	0	2	4	1	2	0	2	0	0	1	3	1	0	0	0	0
286	1YO6	A	B	3	3	4	3	1	1	1	3	0	2	7	2	2	2	1	4	8	0	1	3
287	1YP2	C	D	2	3	1	4	0	0	0	2	0	3	2	3	1	0	4	2	3	0	6	2
288	1YQ2	A	B	9	3	0	6	0	4	0	2	2	0	1	0	0	0	2	2	3	1	1	0
289	1YTA	A	B	1	5	3	1	0	5	1	1	2	1	7	5	0	2	1	3	1	1	2	0
290	1YXM	A	B	4	0	1	0	0	3	0	3	1	1	6	4	0	2	2	5	2	2	2	1
291	1Z08	B	D	0	1	0	0	0	4	1	0	0	1	0	1	0	0	0	3	0	0	1	0
292	1Z1B	A	B	3	2	0	1	0	4	0	2	0	3	1	3	0	1	0	0	1	1	1	0
293	1Z5A	A	B	4	6	2	3	0	12	3	0	2	6	3	10	2	3	5	6	2	0	4	3
294	1ZEM	E	G	8	1	1	2	0	2	2	4	1	1	5	2	1	2	5	2	3	0	3	3
295	1ZPD	B	E	9	3	4	4	0	2	0	2	2	1	1	2	0	1	4	4	0	0	1	1
296	2A2G	A	C	0	0	4	0	0	3	0	2	0	1	0	2	0	2	1	0	3	0	1	0
297	2A7K	G	H	2	2	3	1	0	0	2	0	1	0	1	1	1	4	1	0	2	0	1	2
298	2AAW	A	C	2	1	0	3	1	3	3	1	0	3	4	5	1	3	1	0	1	1	4	0
299	2AG5	A	B	4	2	1	2	0	2	2	3	0	3	2	2	1	1	0	1	3	0	2	1
300	2ANC	C	E	2	2	0	2	0	0	3	1	1	0	0	0	0	0	1	0	2	0	1	3
301	2B4G	A	B	5	2	3	2	0	1	2	2	1	4	6	5	1	4	4	0	3	0	4	4
302	2BCK	A	D	0	3	1	0	0	1	1	0	0	2	0	1	1	0	0	0	0	0	2	0
303	2BD0	A	B	2	2	0	2	1	2	2	2	1	1	5	2	4	6	0	2	2	0	1	0
304	2BTW	A	B	0	3	1	0	0	2	3	0	0	0	2	1	0	4	1	1	1	0	3	3
305	2BVC	D	E	4	2	1	5	0	2	2	1	2	4	0	2	2	7	2	6	3	1	2	2
306	2C7F	A	D	3	2	0	4	0	0	2	0	0	0	0	2	1	1	2	1	2	0	2	1
307	2CLT	A	B	0	5	1	3	0	5	1	1	0	1	1	0	0	1	4	0	1	1	0	1
308	2D1Y	B	C	6	4	3	1	0	4	2	3	1	0	10	0	1	1	0	2	1	1	0	1
309	2DFT	A	C	3	5	1	1	0	2	1	3	0	1	1	2	0	1	1	0	3	0	0	0
310	2DNS	A	B	1	1	0	0	0	1	0	2	0	0	0	1	1	2	2	2	1	0	0	1
311	2DW6	A	B	1	7	5	4	0	6	2	7	2	1	2	2	0	1	2	0	1	0	4	0
312	2DY4	D	B	0	1	0	1	1	2	0	1	0	1	1	4	0	3	0	2	0	0	1	2
313	2EGH	B	A	5	2	2	2	1	1	4	3	1	0	7	0	1	2	1	3	2	0	1	3
314	2EVO	A	B	0	0	0	1	0	0	0	3	1	0	0	1	1	0	1	0	0	1	2	0
315	2EW8	B	D	1	1	0	0	0	0	1	1	1	0	2	1	2	0	0	0	0	1	1	0
316	2F1G	A	B	0	1	2	1	0	2	2	1	0	0	1	1	0	2	1	0	2	0	3	0
317	2F73	A	B	0	0	0	1	0	2	2	1	0	2	0	4	0	0	0	1	2	0	0	2
318	2FG6	C	D	2	2	2	2	2	2	1	3	1	2	3	1	2	0	2	0	1	1	1	3
319	2FM6	A	B	2	3	0	2	0	2	0	1	1	1	1	0	1	0	3	0	0	0	1	1
320	2FYI	A	B	2	4	0	3	0	2	3	2	1	3	6	1	0	0	1	1	2	0	1	2
321	2GF0	A	B	1	1	0	1	0	3	1	1	0	0	1	2	0	0	0	0	0	1	1	3
322	2GIC	A	B	3	4	3	6	0	6	1	2	0	4	4	4	1	1	2	3	4	0	2	7
323	2I6A	A	D	1	2	0	1	1	2	2	1	1	3	0	2	1	2	2	0	2	1	1	1
324	2IFA	A	B	5	4	4	4	0	4	5	3	2	2	11	6	0	5	3	3	1	3	2	5
325	2IGO	C	D	3	3	5	4	0	4	4	4	0	4	8	2	2	3	2	6	4	1	2	7
326	2IJ2	B	A	0	0	1	2	0	2	3	1	0	0	0	1	0	0	2	2	1	0	0	0
327	2NUU	B	C	9	1	2	2	1	1	0	3	1	6	7	3	0	6	3	2	2	1	1	4
328	2O23	A	B	5	5	2	2	0	3	1	6	1	2	6	0	0	3	3	0	0	0	0	2
329	2O2Y	C	D	4	2	1	3	1	0	1	0	1	2	6	3	0	0	1	10	1	0	4	2
330	2OKR	A	D	1	0	1	1	0	1	0	0	1	2	2	1	0	0	0	4	0	0	1	0
331	2PD3	B	C	2	0	0	3	0	2	1	3	2	1	2	2	4	0	0	1	2	2	2	2
332	2PMT	C	D	2	0	2	3	0	3	2	1	1	2	3	4	0	1	5	2	2	0	4	2
333	2TAA	A	B	3	1	4	9	3	2	5	6	2	4	5	6	2	4	5	6	6	4	8	14
334	3TAT	C	D	6	5	4	4	1	4	3	6	0	2	6	3	3	4	4	5	0	1	5	3
335	7MDH	D	C	6	4	2	3	1	4	2	4	1	0	5	3	1	3	1	5	2	1	2	4
			SUM	921	903	597	765	123	839	519	847	364	656	1133	734	317	609	679	808	731	214	606	789
			MEAN	2.74925	2.69552	1.78209	2.28358	0.367164	2.50448	1.54925	2.52836	1.08657	1.95821	3.38209	2.19104	0.946269	1.81791	2.02687	2.41194	2.18209	0.638806	1.80896	2.35522
			STDEV	3.36098	2.49487	1.94774	2.09937	0.745925	2.25457	1.58864	2.74543	1.30463	2.1787	3.74609	1.89529	1.35478	2.04873	2.467	2.4636	2.35851	1.06846	2.03544	2.65633
			ST ERROR	0.18363	0.136309	0.106416	0.114701	0.0407542	0.12318	0.0867965	0.149999	0.0712797	0.119035	0.204671	0.103551	0.0740195	0.111934	0.134787	0.134601	0.128859	0.0583761	0.111208	0.145131

## Sheet: Table F
No.	PDB ID	CHAIN	CHAIN	ALA	ARG	ASN	ASP	CYS	GLU	GLN	GLY	HIS	ILE	LEU	LYS	MET	PHE	PRO	SER	THR	TRP	TYR	VAL
1	1YM4	A	C	0	1	0	1	0	3	1	1	0	0	0	4	0	0	1	2	0	0	3	1
2	1A2V	C	D	10	8	9	9	6	14	6	8	6	4	9	7	7	10	23	13	12	1	13	6
3	1A7K	C	D	4	4	2	3	0	1	2	2	1	0	1	1	1	0	1	2	3	1	3	3
4	1A8G	A	B	0	2	1	2	2	0	2	6	1	6	5	0	0	2	3	0	5	1	0	2
5	1A8T	A	B	0	0	0	1	0	1	1	1	1	0	1	0	0	1	0	2	2	0	1	1
6	1A99	B	A	0	1	1	1	0	2	0	0	0	0	1	1	0	0	3	0	0	0	0	0
7	1AB8	A	B	2	2	3	2	0	4	2	4	1	5	5	4	0	0	1	1	3	1	1	1
8	1AE1	A	B	5	1	1	1	1	4	2	2	0	0	2	3	2	3	0	5	1	1	3	0
9	1AFS	A	B	0	1	0	0	0	1	2	1	0	0	2	1	1	2	0	2	0	0	0	4
10	1AG1	O	T	2	1	3	1	1	2	2	3	2	2	2	3	0	3	0	3	2	0	2	3
11	1AGR	A	D	2	0	0	0	0	2	1	0	1	0	0	2	0	2	0	1	2	0	1	0
12	1AJS	A	B	7	8	5	0	0	7	5	4	1	1	5	2	0	7	7	6	3	3	4	10
13	1AUW	C	D	7	7	4	5	0	5	5	7	4	7	12	5	1	3	4	7	6	0	3	3
14	1B3R	B	D	1	4	2	5	0	2	1	3	0	3	1	4	2	3	1	1	0	0	1	2
15	1B7G	O	Q	3	5	3	4	0	6	1	1	1	3	2	4	0	1	1	1	1	0	2	3
16	1B8G	A	B	8	5	2	3	1	3	3	4	1	0	9	2	4	7	1	7	3	1	0	2
17	1B9C	A	B	1	2	4	1	0	1	1	0	0	0	2	1	0	1	1	4	1	0	3	0
18	1BAI	A	B	1	3	1	5	0	2	1	6	2	4	8	1	2	0	2	0	4	0	0	0
19	1BB3	A	B	1	2	2	0	0	2	1	1	0	0	0	1	0	0	0	1	1	1	1	1
20	1BD3	A	C	1	4	0	1	0	3	1	2	0	2	2	3	1	1	1	0	1	0	2	3
21	1BEB	A	B	1	2	1	1	0	0	2	0	1	2	1	0	1	1	0	1	0	0	0	0
22	1BJF	A	B	1	1	2	2	0	3	1	3	0	2	3	3	0	1	0	3	0	0	1	1
23	1BKJ	A	B	7	7	5	3	0	3	6	4	3	9	17	3	4	2	4	9	8	1	4	9
24	1BKO	A	B	0	6	3	4	0	4	3	1	3	4	1	2	1	1	2	6	2	1	3	2
25	1BQH	G	H	1	0	1	1	0	1	3	0	0	1	2	2	1	3	3	5	2	1	3	2
26	1BUQ	A	B	4	2	1	0	0	3	1	2	1	1	1	1	0	1	1	0	0	0	0	3
27	1BVR	A	B	5	3	1	1	0	1	0	0	1	1	1	2	1	3	3	4	1	1	2	4
28	1BYE	C	D	3	2	1	1	0	4	2	0	0	0	3	2	1	2	1	0	0	1	3	4
29	1C0T	A	B	1	1	8	1	0	5	4	4	1	2	4	7	0	0	6	0	9	3	2	4
30	1CA7	A	C	1	1	3	1	2	0	1	5	0	2	2	1	1	1	1	1	0	0	3	1
31	1CBK	A	B	0	2	3	1	0	1	4	1	1	0	2	0	0	1	3	0	1	1	1	0
32	1CH4	A	B	1	1	0	1	0	0	0	0	1	0	0	2	0	0	0	2	0	0	1	1
33	1CKI	A	B	0	3	1	1	0	0	1	3	0	1	1	3	0	0	0	4	0	0	3	2
34	1CMV	A	B	4	3	1	2	0	1	0	3	0	2	6	2	0	1	0	5	0	0	2	1
35	1CWQ	A	B	22	6	3	6	0	9	3	21	0	14	36	7	8	13	11	12	17	8	11	20
36	1CYD	A	B	4	2	1	2	0	2	1	1	1	2	4	2	3	5	2	3	3	1	0	3
37	1D0E	A	B	1	3	1	1	0	0	3	2	1	0	1	0	0	0	4	0	1	0	0	2
38	1D0I	A	C	1	2	3	0	0	2	1	0	2	0	1	0	0	1	1	0	1	0	1	0
39	1D0O	A	B	4	5	2	4	4	3	4	3	4	2	8	3	1	1	4	6	3	2	1	3
40	1D1Z	A	B	1	0	0	1	0	1	0	1	1	0	2	1	0	0	1	0	1	0	1	1
41	1D4A	A	C	2	1	1	1	1	2	3	10	4	7	4	2	3	9	4	5	1	2	4	3
42	1D6S	A	B	3	5	3	3	0	9	2	4	0	3	10	4	2	3	2	5	4	0	2	3
43	1D6U	A	B	12	12	9	12	0	11	6	13	6	10	7	12	6	5	16	3	14	5	8	9
44	1D8U	A	B	2	0	0	1	0	2	0	0	1	0	0	2	0	1	1	1	0	0	0	2
45	1DBQ	A	B	1	3	2	1	1	5	0	2	0	2	3	2	3	2	2	2	2	0	4	0
46	1DCL	A	B	4	1	1	2	1	4	2	3	0	0	2	2	0	3	4	8	6	0	4	2
47	1DF8	A	B	6	1	1	3	0	1	2	6	1	0	3	1	0	0	1	6	7	3	1	3
48	1DIR	A	B	4	0	2	4	1	0	2	6	1	3	4	4	1	3	1	5	5	2	0	1
49	1DO5	A	C	0	1	3	0	0	1	0	1	3	1	1	0	0	0	1	0	1	0	0	0
50	1DOF	B	C	3	8	3	3	0	5	0	0	3	0	5	0	0	2	2	3	3	2	2	5
51	1DOH	A	B	5	5	1	5	0	3	0	8	0	7	3	3	0	1	4	2	2	1	1	3
52	1DTY	A	B	7	4	5	9	3	6	1	6	5	4	5	4	13	7	5	9	9	4	5	7
53	1DUG	A	B	3	3	1	3	0	4	1	1	0	0	3	4	2	3	2	1	1	0	1	1
54	1DVR	A	B	2	4	0	3	0	1	2	4	0	5	1	3	1	0	1	1	1	0	0	1
55	1DZB	A	B	0	0	0	1	0	1	1	2	0	0	1	2	0	0	2	4	1	0	0	0
56	1E3I	A	B	1	1	1	2	0	1	0	3	0	3	6	2	1	2	2	2	4	1	0	5
57	1E3U	A	C	1	2	2	1	0	7	1	1	2	1	4	2	0	0	1	0	3	0	1	3
58	1E5E	A	B	7	1	1	5	2	0	2	5	1	4	7	5	2	4	1	8	9	0	2	7
59	1E7W	A	B	5	2	2	0	0	2	0	3	1	3	8	1	2	3	2	1	6	0	2	0
60	1E8T	A	B	1	1	1	0	0	1	0	2	1	1	2	0	0	1	1	4	4	0	0	2
61	1E9S	E	F	6	9	2	3	0	6	1	5	1	1	9	2	0	3	0	5	4	0	2	0
62	1ECE	A	B	0	0	3	4	2	0	0	1	0	1	0	0	2	0	1	5	0	2	2	0
63	1ECS	A	B	1	3	2	4	2	1	1	0	1	1	4	0	1	3	1	1	2	2	0	0
64	1EE0	A	B	1	3	3	4	0	3	5	2	2	1	7	4	3	0	4	2	5	0	3	3
65	1EI1	A	B	9	6	2	7	0	3	1	5	4	3	3	6	2	3	3	10	4	0	1	5
66	1EK6	A	B	1	1	0	2	0	3	1	0	0	1	4	1	1	2	2	0	0	0	1	1
67	1EKX	B	C	0	0	1	2	0	1	0	2	1	1	1	2	0	1	0	3	3	0	1	5
68	1EM6	A	B	2	7	3	3	0	4	1	3	1	2	6	3	1	2	4	1	2	1	4	5
69	1EQU	A	B	3	5	0	3	1	4	1	3	2	0	14	1	1	5	5	4	3	0	1	7
70	1EWK	A	B	1	1	1	1	0	3	2	0	1	1	4	3	0	1	1	2	1	0	1	1
71	1EZR	A	B	3	1	2	3	0	2	0	2	2	1	1	0	1	0	1	1	2	0	2	2
72	1F1J	A	B	2	3	1	4	1	5	3	2	0	3	2	5	2	0	3	1	2	0	2	4
73	1F2D	A	B	8	5	0	1	1	4	1	5	0	2	5	2	1	3	2	5	1	0	0	4
74	1F3T	C	D	2	0	4	5	3	2	2	6	2	2	3	6	1	3	1	4	3	1	4	4
75	1F5P	A	B	1	2	1	1	0	2	0	0	0	0	0	0	0	0	0	1	1	1	2	0
76	1F6B	A	B	0	1	1	2	0	2	1	0	1	0	2	1	0	0	1	1	3	0	0	1
77	1F6R	A	C	0	0	2	4	0	0	3	0	0	1	1	0	0	0	0	0	1	0	1	0
78	1FR1	A	B	2	3	2	4	0	1	4	2	0	0	1	3	0	1	4	4	2	0	1	3
79	1FTM	A	C	0	1	2	2	0	3	1	0	0	1	4	3	0	2	1	3	1	0	0	0
80	1FUJ	A	D	0	1	0	0	0	0	0	0	1	0	1	0	0	4	1	0	1	0	0	0
81	1G1A	A	B	5	4	0	2	0	2	0	2	1	2	1	0	0	1	2	5	3	1	3	2
82	1G2O	A	C	4	1	0	0	0	4	0	3	2	0	3	0	2	0	4	0	3	0	2	0
83	1G4A	B	A	1	2	1	1	0	1	1	2	0	1	0	2	0	0	2	0	2	1	0	3
84	1G5Q	A	D	0	0	4	0	0	1	1	1	1	4	1	1	0	3	0	0	0	0	1	2
85	1G6O	A	B	1	7	3	1	1	4	1	3	2	2	2	2	0	1	2	7	3	2	1	3
86	1G6Y	A	B	4	3	3	0	0	1	4	2	3	2	4	2	2	3	2	5	1	2	1	2
87	1G85	A	B	1	2	4	1	0	4	0	3	4	3	6	3	0	3	2	3	6	2	2	7
88	1G8Y	C	D	4	5	1	2	0	4	2	4	5	4	6	0	0	0	4	2	1	0	0	1
89	1GEG	B	C	3	4	1	4	1	0	2	3	1	2	4	0	1	1	0	3	3	0	2	1
90	1GH7	A	B	7	9	2	6	2	8	7	5	3	6	10	3	2	6	7	8	7	3	4	12
91	1GMY	A	B	1	0	1	2	1	2	1	2	0	0	0	0	2	0	0	4	0	0	2	0
92	1GNX	A	B	2	2	2	4	0	2	0	1	1	1	0	0	0	0	3	1	0	0	4	1
93	1GP7	A	B	2	0	0	2	0	0	1	3	1	4	1	1	0	0	0	1	0	1	1	1
94	1GPM	A	B	2	2	0	7	0	3	2	3	1	0	4	0	2	1	2	0	1	0	1	0
95	1GR7	A	D	2	0	2	0	0	0	3	1	0	0	1	1	1	1	0	0	2	0	0	0
96	1GRI	A	B	1	5	5	1	0	2	4	5	3	1	1	5	2	4	4	3	1	2	3	3
97	1GTV	A	B	37	20	3	12	1	9	8	22	4	2	18	4	2	4	5	9	5	4	7	13
98	1GWN	A	C	1	1	2	3	0	0	0	0	1	2	1	2	0	0	0	2	2	0	2	2
99	1GYL	A	B	3	5	2	2	0	3	1	3	0	2	2	1	0	2	1	2	3	0	1	3
100	1GZ6	A	B	6	7	3	3	1	5	3	9	0	10	14	4	0	5	4	9	5	6	2	4
101	1GZM	A	B	0	0	1	0	0	4	1	1	0	3	0	1	0	6	1	0	1	0	1	3
102	1H48	A	B	2	2	2	3	0	2	0	2	0	3	3	1	1	0	0	0	4	0	0	3
103	1H4G	A	B	0	0	5	0	0	0	1	3	0	0	0	0	0	0	0	3	0	1	2	1
104	1H5B	A	B	1	1	0	0	0	0	4	4	0	2	3	0	0	3	0	4	1	1	0	0
105	1H5Q	A	B	4	1	2	1	0	2	2	1	1	2	4	2	0	4	1	5	4	1	1	2
106	1H8V	D	E	3	0	3	1	0	0	1	4	0	0	0	0	1	0	0	3	0	2	1	1
107	1HAK	A	B	1	2	0	2	0	0	1	2	0	1	1	0	0	0	0	1	1	0	0	2
108	1HG4	A	D	1	1	0	1	0	2	2	0	0	0	3	1	0	0	1	1	0	0	0	1
109	1HKV	A	B	4	9	3	6	3	8	1	6	4	1	9	5	2	1	1	11	3	0	5	10
110	1HP0	A	B	1	0	2	2	1	1	1	2	1	3	0	2	2	1	2	2	3	0	0	1
111	1HR6	A	E	0	3	1	1	2	3	0	2	0	2	3	1	1	0	5	3	1	0	2	0
112	1I0Z	A	B	3	2	2	3	0	4	2	3	2	2	11	6	2	1	1	5	2	2	2	3
113	1I41	F	G	1	4	2	3	1	3	1	2	3	4	3	2	0	1	1	3	2	0	2	2
114	1I4U	A	B	2	1	5	2	1	2	1	1	0	1	1	1	0	4	3	2	0	0	5	0
115	1I7I	A	B	1	1	0	3	0	2	5	0	0	0	2	4	1	1	0	1	2	0	0	0
116	1I85	A	B	0	2	2	2	0	2	0	2	1	0	2	1	0	2	0	4	2	0	0	0
117	1II6	A	B	3	3	2	0	0	3	0	2	1	1	4	1	1	1	0	3	3	0	2	0
118	1IJL	A	B	1	2	0	0	0	1	0	2	0	2	1	0	2	2	1	2	1	3	2	0
119	1IY8	B	C	6	6	2	2	0	1	0	4	0	3	0	1	0	1	2	2	1	0	2	4
120	1IYK	A	B	0	4	4	3	0	3	2	1	0	2	4	4	0	2	5	2	2	2	1	3
121	1IZ1	A	P	1	5	0	1	0	2	0	2	1	2	0	1	0	1	3	1	0	0	0	1
122	1J7E	A	B	3	0	2	2	0	4	3	2	0	0	2	3	0	2	5	2	6	1	1	2
123	1J90	A	B	0	0	2	0	0	2	1	2	0	2	3	1	2	1	1	1	3	2	1	2
124	1JDS	A	C	3	1	5	1	1	0	1	2	0	0	1	1	0	1	0	2	3	1	1	4
125	1JG8	A	B	0	4	1	0	0	1	1	1	1	1	1	2	2	1	1	1	1	0	0	1
126	1JKF	A	B	5	6	8	4	2	9	1	9	3	4	14	7	2	10	5	7	8	0	8	11
127	1JSW	A	D	7	4	2	4	1	7	4	6	0	4	8	6	2	1	1	2	5	0	0	4
128	1JT0	A	C	3	0	7	0	0	4	3	2	0	5	2	3	0	3	0	0	3	0	2	1
129	1K2O	A	B	1	4	2	1	0	2	3	2	2	0	2	0	0	0	1	1	0	0	1	0
130	1K3F	A	D	3	3	0	4	0	2	4	4	2	3	2	1	2	3	4	5	1	0	2	3
131	1KBU	A	B	3	7	3	2	0	4	0	1	0	0	4	2	2	0	0	1	0	0	0	4
132	1KCZ	A	B	1	4	3	7	0	3	3	7	1	2	5	6	3	2	2	2	5	0	1	5
133	1KI9	A	B	2	2	0	0	0	1	1	2	0	2	1	1	2	0	0	1	3	0	0	3
134	1KOB	A	B	0	2	1	4	0	2	1	0	1	1	1	2	0	1	2	1	1	0	4	0
135	1KRU	A	C	1	1	9	1	0	2	0	2	3	1	1	2	0	2	4	4	0	1	2	5
136	1KXJ	A	B	0	2	3	0	0	3	0	0	0	2	1	1	1	0	0	2	0	0	1	1
137	1L8X	A	B	6	2	4	3	0	1	3	2	0	1	5	2	1	2	2	0	2	1	2	2
138	1LBH	A	B	4	3	1	3	1	2	5	2	1	1	10	1	2	1	2	8	1	0	1	6
139	1LLU	E	F	1	2	0	1	1	2	2	5	3	3	5	1	0	3	4	1	2	1	0	3
140	1LRT	A	B	2	0	1	1	0	1	1	1	0	3	4	2	1	0	1	6	4	0	3	3
141	1M43	A	B	2	0	1	2	0	1	1	1	0	3	2	1	2	3	3	2	3	0	1	3
142	1M48	A	B	0	0	4	2	0	1	2	0	1	0	3	2	1	0	0	1	0	0	0	0
143	1M7N	A	B	2	2	0	2	0	0	0	1	0	1	0	1	1	2	0	2	2	0	0	3
144	1M7W	A	B	0	2	0	2	0	3	3	2	0	1	3	1	0	1	1	2	1	1	0	1
145	1MCZ	A	B	11	3	6	4	0	3	4	10	1	3	13	2	2	4	6	4	1	1	8	4
146	1MPY	A	C	1	3	2	5	0	4	1	2	2	0	0	6	2	0	3	1	4	2	4	4
147	1MRU	A	B	2	4	1	1	0	2	1	1	1	0	1	1	0	0	1	0	1	0	2	1
148	1MZJ	A	B	9	5	2	7	0	2	0	9	4	3	9	0	2	3	7	6	3	1	1	7
149	1MZN	A	C	2	4	0	1	0	4	0	1	0	1	4	2	0	1	2	1	1	0	1	0
150	1N0H	A	B	5	3	4	5	1	2	6	7	4	2	6	4	3	2	5	3	7	0	4	3
151	1N0S	A	B	0	3	0	1	0	1	0	2	0	0	0	1	0	0	0	0	2	0	2	2
152	1N1A	A	B	1	0	0	1	0	1	0	2	0	2	0	3	2	0	2	0	1	0	1	0
153	1N4O	A	B	2	5	0	5	0	1	2	1	1	1	0	1	1	0	0	0	1	1	0	1
154	1N7G	A	B	7	2	1	2	0	3	0	0	1	0	1	0	0	2	4	2	1	1	3	1
155	1N9E	A	B	9	12	20	17	2	11	8	10	7	11	10	7	3	12	13	16	11	4	16	10
156	1NBU	B	C	6	2	0	3	0	1	0	1	0	1	4	0	0	0	0	1	2	0	2	1
157	1NFQ	A	B	6	3	1	2	0	3	0	6	0	1	5	1	0	1	1	2	2	0	2	2
158	1NKS	A	B	3	1	1	0	0	1	0	1	0	0	2	2	0	0	0	2	2	0	1	4
159	1NTO	C	D	3	1	1	3	1	2	2	4	3	3	8	4	1	3	1	2	2	0	4	2
160	1NW4	A	B	1	6	3	3	0	4	1	4	3	3	3	1	2	1	2	3	0	1	4	3
161	1NX9	B	D	4	4	2	2	0	1	6	3	2	1	3	1	3	2	8	3	6	0	2	4
162	1O4S	A	B	5	3	2	2	1	3	3	3	3	4	4	6	3	2	4	6	5	1	2	7
163	1O5I	A	B	2	2	0	1	0	1	1	3	0	4	3	3	3	3	3	4	4	1	1	4
164	1O5O	A	B	0	5	1	3	1	5	0	3	3	5	7	4	0	0	4	0	5	0	3	3
165	1O61	A	B	2	2	5	1	1	4	4	3	2	6	7	4	1	3	1	3	4	1	5	4
166	1O63	A	B	2	2	1	1	0	1	0	2	1	3	4	1	0	2	1	1	1	0	1	2
167	1O6E	B	A	5	2	0	3	1	1	0	1	1	4	4	3	0	1	0	1	1	1	0	1
168	1O9J	A	B	5	4	3	1	1	4	3	4	2	1	4	6	4	2	2	6	5	1	3	6
169	1OAT	B	C	1	1	0	2	0	1	0	0	0	2	0	0	0	1	2	2	1	0	1	0
170	1OD2	A	B	7	10	4	6	1	5	7	12	1	14	15	6	0	8	5	5	4	3	4	11
171	1ODL	A	B	2	5	0	4	0	6	1	4	2	2	3	0	2	1	3	2	3	1	2	0
172	1OE7	A	B	1	2	0	1	0	4	1	2	1	2	1	3	2	0	0	0	0	1	3	1
173	1OJ6	A	B	1	3	1	1	0	3	0	0	0	0	2	2	0	0	0	3	1	0	1	0
174	1OME	A	B	4	2	5	2	0	0	0	0	1	1	0	5	0	1	1	2	2	0	4	1
175	1OPL	A	B	0	1	0	2	0	2	1	1	0	1	1	1	1	0	1	1	0	0	1	0
176	1ORR	A	B	0	2	4	3	1	1	0	0	2	0	1	0	1	0	0	1	1	0	0	0
177	1ORT	C	D	3	2	1	2	1	5	1	0	1	0	1	2	2	3	1	0	3	0	2	2
178	1ORW	B	D	1	2	1	0	0	0	1	0	0	0	0	0	0	0	0	4	3	0	1	2
179	1OVL	A	B	2	2	5	2	0	0	0	1	1	1	1	0	0	1	1	1	0	0	0	2
180	1OVM	B	D	5	2	2	2	2	1	1	1	1	0	0	0	0	0	2	1	2	1	1	2
181	1OYJ	C	D	4	4	1	4	0	1	1	0	1	0	0	1	0	1	1	2	1	1	3	3
182	1OZF	A	B	4	1	0	0	0	1	0	0	0	1	0	2	0	0	1	0	1	0	0	2
183	1P0K	A	B	0	0	0	1	0	2	0	3	0	1	2	1	0	0	0	2	1	0	0	0
184	1P4E	A	D	3	1	3	1	1	2	1	1	2	3	2	4	2	0	3	2	5	0	3	2
185	1P60	A	B	0	2	3	3	0	2	2	1	0	2	2	0	2	2	0	0	4	3	1	2
186	1P7C	A	B	8	2	1	1	0	2	1	1	0	1	5	1	2	3	2	1	2	1	2	6
187	1P93	A	C	0	2	1	2	0	0	2	1	0	1	0	0	0	0	1	2	0	0	2	0
188	1PKG	A	B	0	0	2	2	0	0	1	2	0	2	2	0	0	0	2	0	1	0	0	1
189	1PV4	C	D	1	7	1	1	0	5	0	1	0	2	0	3	0	1	2	2	3	0	0	1
190	1PWE	C	D	9	0	3	1	0	4	2	4	3	3	5	5	1	2	3	4	6	1	1	4
191	1PWX	B	C	2	1	2	1	1	3	1	4	0	2	5	1	1	4	2	2	2	1	2	1
192	1PY4	A	C	0	1	0	1	0	1	1	0	1	0	0	1	0	0	1	1	0	1	2	0
193	1Q0C	A	C	1	2	1	2	1	0	1	3	1	2	0	1	0	1	1	1	0	2	0	0
194	1Q3D	A	B	0	1	0	3	1	1	2	1	0	2	1	2	0	3	0	4	0	0	1	2
195	1Q3G	A	B	3	1	1	1	0	2	1	5	0	2	2	0	2	0	2	2	0	0	2	1
196	1Q57	A	C	2	3	0	2	0	2	1	3	1	2	4	1	0	1	2	3	3	1	0	3
197	1Q5Q	C	B	2	1	1	2	0	2	1	2	0	1	0	0	1	0	0	1	2	0	1	1
198	1Q6T	A	B	1	2	0	3	0	0	2	2	1	0	0	2	0	1	0	3	0	0	0	0
199	1Q8M	A	B	2	4	0	4	2	5	4	1	1	1	5	3	3	1	3	0	3	1	2	2
200	1QPB	A	B	3	3	6	3	0	3	5	5	3	4	13	0	1	3	2	5	3	4	5	4
201	1QZF	C	D	3	10	6	4	3	7	5	4	2	8	5	5	2	8	4	6	5	1	10	5
202	1R5K	A	C	1	1	4	1	1	1	0	1	1	1	4	1	3	0	1	3	1	0	2	3
203	1RD5	A	B	2	0	0	2	0	1	0	0	1	2	3	1	1	0	4	0	2	0	2	3
204	1RD7	A	B	3	0	3	1	0	1	1	0	1	0	0	0	1	0	1	1	0	1	0	0
205	1RE5	B	C	9	3	2	2	0	1	1	5	1	2	6	0	1	3	1	4	5	1	1	1
206	1RJN	A	B	3	2	2	2	1	1	4	1	2	1	3	2	1	3	1	1	1	1	2	3
207	1RKX	A	D	1	1	2	2	0	2	1	1	1	2	0	3	1	0	0	1	0	2	1	0
208	1RPY	A	B	0	1	1	1	0	0	3	1	4	1	3	1	0	5	1	1	0	1	0	2
209	1RQR	A	C	2	1	0	3	0	2	2	3	1	3	2	2	0	1	7	2	5	1	1	1
210	1S2G	A	B	1	2	2	0	1	1	1	0	1	0	0	3	2	0	3	1	3	0	0	2
211	1SF2	A	B	10	7	3	2	2	6	4	11	4	6	13	7	3	3	5	4	6	0	6	9
212	1SGF	G	Z	0	1	0	3	0	1	2	0	1	0	1	3	0	3	1	0	2	2	3	0
213	1SL6	D	A	0	2	1	1	1	0	1	0	0	0	0	0	1	2	0	2	1	1	0	0
214	1SN0	A	C	3	0	0	1	0	0	1	2	0	0	2	2	0	0	1	0	4	0	1	2
215	1SP8	A	B	12	5	0	4	0	0	0	7	2	0	4	0	1	1	3	3	0	0	2	1
216	1SPI	A	B	4	5	3	2	0	2	1	3	0	1	4	4	2	1	3	9	4	0	6	3
217	1SQI	A	B	3	4	4	5	0	2	2	4	1	0	5	6	1	1	3	2	2	1	4	2
218	1SQL	D	E	1	0	1	0	0	2	0	0	0	2	2	2	1	1	0	1	2	0	1	1
219	1SU2	A	B	1	5	1	2	0	6	2	2	4	3	4	1	2	2	3	1	1	1	2	3
220	1SXG	A	D	2	3	4	3	0	2	1	0	2	5	3	2	1	0	0	2	3	0	1	1
221	1T2O	B	A	1	0	1	0	0	2	0	2	0	0	0	3	0	0	0	0	1	0	1	1
222	1T8S	A	B	3	5	2	6	0	2	1	3	3	3	2	3	0	1	1	2	5	1	1	3
223	1T91	A	D	0	1	0	2	0	1	0	0	0	1	1	1	0	0	2	3	0	0	0	0
224	1T97	A	B	2	2	2	2	0	2	1	1	0	1	1	3	1	1	0	1	0	1	0	1
225	1TAH	A	B	1	2	1	0	0	1	1	1	1	2	0	0	0	0	1	4	5	0	1	0
226	1TC0	A	B	0	1	0	1	0	0	1	0	0	3	2	1	2	1	0	1	1	0	1	2
227	1TEX	A	B	2	6	1	2	0	2	2	1	0	1	2	1	0	0	1	2	2	2	2	3
228	1TF7	B	C	4	14	3	3	0	5	4	6	4	8	4	6	1	6	2	9	4	0	2	3
229	1TFC	A	B	0	2	1	3	0	1	4	1	1	1	3	3	2	0	2	2	1	0	0	0
230	1TPZ	A	B	3	1	1	2	0	4	1	1	0	1	3	3	2	1	1	2	0	0	1	0
231	1TW2	A	B	8	9	1	3	0	4	3	4	4	6	16	1	1	4	5	2	10	0	0	4
232	1TXT	A	B	8	4	3	3	1	6	3	1	2	0	2	2	2	3	3	2	3	1	4	6
233	1TZ3	A	B	1	0	2	2	0	1	0	0	1	0	3	1	0	1	1	2	1	0	2	2
234	1U0L	A	C	1	2	3	1	0	1	0	1	1	1	2	3	1	2	1	1	4	0	0	1
235	1U1I	A	B	6	2	2	1	0	3	0	3	2	5	7	5	3	9	1	0	3	1	3	4
236	1U46	A	B	0	1	1	1	0	1	0	1	1	0	2	2	0	1	0	1	2	0	0	1
237	1U5Q	A	B	1	2	1	0	1	2	2	1	1	0	2	0	0	2	2	1	0	0	1	1
238	1UB7	A	B	14	1	1	6	1	1	2	4	2	1	10	1	1	4	4	1	3	0	4	1
239	1UFH	B	A	0	2	0	1	0	0	2	1	0	0	0	0	1	0	1	1	0	0	0	0
240	1UI5	A	B	1	6	0	1	1	3	0	3	2	1	3	1	0	1	0	3	3	0	1	5
241	1UIM	A	B	14	7	1	1	0	6	2	7	2	4	15	3	1	2	8	1	2	0	3	10
242	1UIU	A	B	2	2	1	3	0	1	1	0	0	0	1	1	0	0	0	1	0	0	1	1
243	1UMO	A	B	0	3	1	0	0	3	1	1	0	1	1	1	0	1	1	1	0	0	1	2
244	1UPA	B	D	2	4	2	3	0	1	0	1	0	0	1	1	0	0	5	1	2	0	0	4
245	1URZ	B	C	3	5	2	6	0	3	3	4	2	2	1	1	2	2	4	3	4	1	0	3
246	1USI	A	C	3	2	2	5	0	1	1	1	1	0	0	3	1	0	0	4	1	0	0	0
247	1UTR	A	B	2	0	3	1	0	1	2	2	0	3	7	2	0	2	1	1	2	0	1	1
248	1UU0	A	B	4	4	4	3	1	4	1	0	0	2	6	2	1	6	4	6	0	0	5	7
249	1UZM	A	B	6	4	0	3	0	1	1	5	0	4	0	3	1	1	3	3	0	0	2	4
250	1V2I	A	B	1	1	4	2	0	0	2	2	1	4	8	2	3	2	5	2	4	0	1	3
251	1V4J	A	B	3	3	1	3	0	4	2	2	2	4	5	1	0	3	1	1	0	0	1	2
252	1VC8	A	B	2	2	0	0	0	2	0	2	0	0	2	0	1	1	1	0	1	2	0	0
253	1VDM	B	H	0	2	0	1	0	3	0	1	0	0	0	4	0	0	2	0	0	2	0	0
254	1VDW	A	B	1	5	2	0	0	2	0	4	0	3	2	4	0	2	1	1	4	0	2	1
255	1VEA	A	B	0	3	1	0	0	5	0	2	1	2	3	0	1	1	0	0	1	1	1	2
256	1VHW	A	D	0	3	1	4	0	3	0	2	1	3	2	2	2	2	4	3	1	0	3	1
257	1VIQ	B	C	4	7	2	4	0	8	5	4	4	6	9	2	0	6	3	5	4	3	4	4
258	1VIY	A	B	2	0	1	0	0	1	2	0	0	0	1	3	0	1	1	2	0	1	2	1
259	1VKG	A	B	1	2	0	2	2	0	0	2	0	0	0	3	0	1	2	2	0	0	0	0
260	1VM6	B	D	0	3	1	2	0	1	0	3	1	1	1	0	0	1	0	1	1	1	0	4
261	1VPX	C	B	2	1	2	1	0	3	1	1	0	3	4	4	2	3	3	1	1	0	1	2
262	1W0M	B	D	5	2	2	0	0	0	0	1	1	0	5	2	0	1	2	1	1	0	0	0
263	1W2Z	A	B	6	10	7	9	2	12	7	10	9	12	10	9	2	6	19	12	9	3	8	8
264	1W59	A	B	2	1	2	4	0	5	1	1	0	1	4	1	0	0	1	1	1	0	1	0
265	1W6T	A	B	3	8	2	4	0	7	3	3	1	1	4	1	1	1	0	3	2	0	2	2
266	1W6U	A	B	5	3	4	2	1	1	2	8	0	4	6	5	3	4	4	3	1	1	2	2
267	1W91	F	G	1	5	1	5	0	3	1	1	1	1	5	4	0	4	2	1	1	0	4	3
268	1WC1	B	C	1	1	1	2	0	2	1	5	0	1	3	1	0	4	3	4	2	0	0	4
269	1WUE	A	B	2	0	0	4	0	2	4	1	2	1	3	2	0	2	1	2	2	1	2	4
270	1WYE	A	B	0	2	1	1	0	3	1	1	1	1	2	1	0	4	2	1	1	0	3	1
271	1WZ8	A	B	5	0	1	0	0	2	0	3	1	0	9	2	1	2	3	1	0	0	1	3
272	1X27	A	E	0	2	2	1	0	2	0	0	1	1	2	1	0	1	2	3	1	1	2	0
273	1XCA	A	B	2	0	0	0	0	0	0	0	0	1	1	2	1	0	0	1	1	0	0	3
274	1XED	A	B	0	1	0	0	0	1	0	1	0	2	0	0	0	0	0	2	1	0	1	1
275	1XG5	A	B	2	3	0	2	1	2	2	2	2	4	1	1	1	0	2	1	2	0	1	0
276	1XGM	A	B	0	2	2	0	0	4	1	1	3	2	2	2	0	0	2	2	0	0	3	1
277	1XI9	A	B	5	6	2	2	2	4	2	5	0	4	7	6	0	1	6	2	3	1	5	3
278	1XKQ	A	B	4	2	2	1	0	0	1	5	1	7	3	2	1	2	1	1	0	0	1	2
279	1XNX	A	B	0	1	0	0	2	0	2	2	3	0	2	2	1	3	1	1	3	0	0	0
280	1XSE	A	B	3	3	5	1	0	5	0	6	2	5	6	1	3	6	3	4	3	2	3	7
281	1XTT	B	C	1	3	1	3	0	1	1	2	0	2	2	2	0	1	2	1	0	0	3	2
282	1XYG	B	C	1	6	1	2	0	3	1	1	2	9	0	1	2	2	5	4	5	1	1	4
283	1Y1M	A	B	1	1	3	0	0	2	3	2	1	1	2	4	0	2	0	2	0	0	2	0
284	1Y1P	A	B	2	1	2	1	0	1	1	1	1	0	1	2	0	1	2	1	1	0	0	0
285	1YDE	B	P	1	2	0	1	0	2	2	0	0	0	1	0	1	0	2	0	0	0	0	0
286	1YO6	A	B	3	3	4	3	1	1	1	3	0	2	6	2	2	2	1	4	8	0	1	3
287	1YP2	C	D	3	2	1	4	0	1	0	2	0	3	2	3	1	0	4	2	4	0	6	2
288	1YQ2	A	B	6	6	0	3	0	1	0	3	0	0	0	0	0	0	7	1	3	1	1	0
289	1YTA	A	B	1	5	3	1	0	4	1	1	2	1	7	5	0	2	1	3	1	1	2	0
290	1YXM	A	B	4	0	1	0	0	4	0	3	0	1	5	4	0	2	2	5	2	2	2	1
291	1Z08	B	D	0	1	1	0	0	2	1	1	1	0	0	2	0	1	1	0	0	1	1	0
292	1Z1B	A	B	3	3	0	2	0	3	0	1	2	4	2	3	0	1	2	1	0	0	3	1
293	1Z5A	A	B	4	6	2	4	0	12	3	1	2	6	3	11	2	3	5	6	2	0	4	3
294	1ZEM	E	G	7	1	1	2	0	2	2	4	1	1	5	2	1	2	5	2	3	0	3	3
295	1ZPD	B	E	9	3	3	4	0	2	0	2	2	1	1	2	0	1	4	4	0	0	1	1
296	2A2G	A	C	0	0	4	0	0	4	0	2	0	1	0	2	0	2	1	0	3	0	1	0
297	2A7K	G	H	1	0	0	1	2	1	2	2	1	2	1	1	1	1	0	2	1	0	2	0
298	2AAW	A	C	2	1	0	3	1	3	3	1	0	3	4	5	1	3	1	0	1	1	4	0
299	2AG5	A	B	4	2	1	2	0	2	2	5	0	3	2	2	1	1	0	1	3	0	2	1
300	2ANC	C	E	0	3	1	3	0	1	1	3	0	1	0	0	0	1	0	1	0	0	0	0
301	2B4G	A	B	5	1	3	2	0	2	2	2	0	4	6	5	1	4	5	0	3	0	4	4
302	2BCK	A	D	0	3	1	0	0	1	1	0	0	2	0	1	1	0	0	0	0	0	2	0
303	2BD0	A	B	2	3	0	2	1	2	1	2	1	1	5	2	4	6	0	2	2	0	1	0
304	2BTW	A	B	0	3	1	0	0	2	3	0	0	0	2	1	0	4	1	1	1	0	3	3
305	2BVC	D	E	3	5	2	5	0	2	2	3	1	2	2	2	0	1	4	1	2	1	3	3
306	2C7F	A	D	3	2	0	4	0	0	2	0	0	0	0	2	1	1	2	1	1	0	2	1
307	2CLT	A	B	0	4	2	3	0	2	3	1	0	0	1	0	0	1	4	0	1	1	1	1
308	2D1Y	B	C	6	5	3	1	0	4	2	3	1	0	10	0	1	1	0	2	1	1	0	1
309	2DFT	A	C	2	4	0	3	0	1	1	5	0	1	1	1	0	2	1	0	3	0	0	0
310	2DNS	A	B	0	0	1	1	0	2	1	0	0	1	0	2	0	0	0	0	0	1	0	0
311	2DW6	A	B	1	7	5	4	0	6	2	7	2	1	2	2	1	1	2	0	1	0	4	0
312	2DY4	D	B	0	2	0	2	0	2	0	1	0	0	2	2	0	3	0	0	1	0	1	1
313	2EGH	B	A	5	2	2	1	1	0	4	3	1	1	7	0	1	2	1	3	2	0	1	3
314	2EVO	A	B	0	3	0	1	0	2	0	0	1	4	0	0	0	1	1	1	1	0	0	0
315	2EW8	B	D	1	1	0	0	0	0	1	1	1	0	2	1	2	0	0	0	0	1	1	0
316	2F1G	A	B	0	1	2	1	0	2	2	1	0	0	1	2	0	2	1	0	2	0	3	0
317	2F73	A	B	0	0	0	1	0	2	2	1	0	2	0	4	0	0	0	1	2	0	0	2
318	2FG6	C	D	2	9	2	2	0	2	2	0	0	2	4	1	1	2	2	3	0	0	0	3
319	2FM6	A	B	2	3	0	1	0	2	0	1	1	1	1	0	1	0	3	0	0	0	1	1
320	2FYI	A	B	2	4	0	3	0	4	2	2	1	3	6	1	0	0	1	1	2	0	1	2
321	2GF0	A	B	0	0	0	2	0	1	0	0	1	2	0	0	1	1	1	0	1	0	1	0
322	2GIC	A	B	4	5	2	6	3	1	3	4	1	2	5	6	4	3	2	4	7	0	2	3
323	2I6A	A	D	1	3	0	1	1	2	3	1	1	4	0	1	1	2	2	0	1	1	1	0
324	2IFA	A	B	5	4	4	3	0	5	5	4	2	2	9	5	0	5	3	2	0	3	2	4
325	2IGO	C	D	2	3	5	4	0	3	4	4	0	4	8	3	2	3	2	6	4	1	2	7
326	2IJ2	B	A	1	0	1	1	0	2	2	0	0	2	0	3	0	0	1	1	1	0	0	0
327	2NUU	B	C	8	0	4	0	1	1	0	1	1	4	8	1	3	3	1	2	4	0	3	5
328	2O23	A	B	6	5	2	1	0	3	1	6	1	2	6	0	1	3	3	0	0	0	0	2
329	2O2Y	C	D	4	2	1	3	1	0	1	0	1	2	6	2	0	0	1	10	1	0	4	2
330	2OKR	A	D	0	2	1	0	0	3	2	0	0	0	2	1	0	1	0	0	1	0	1	0
331	2PD3	B	C	2	0	0	3	0	2	1	3	2	1	2	2	4	0	0	1	1	2	2	2
332	2PMT	C	D	2	0	2	3	0	3	2	1	1	2	3	4	0	1	5	2	2	0	4	2
333	2TAA	A	B	8	2	2	6	2	3	5	8	1	11	6	6	1	2	0	11	8	1	6	2
334	3TAT	C	D	6	6	4	4	1	4	3	6	0	2	6	3	3	4	4	5	0	1	5	3
335	7MDH	D	C	6	4	2	3	1	4	2	4	1	0	6	3	1	3	1	5	2	1	2	4
			SUM	921	930	609	750	117	828	528	848	356	662	1140	707	322	591	683	818	739	200	605	764
			MEAN	2.74925	2.77612	1.81791	2.23881	0.349254	2.47164	1.57612	2.53134	1.06269	1.97612	3.40299	2.11045	0.961194	1.76418	2.03881	2.44179	2.20597	0.597015	1.80597	2.2806
			STDEV	3.3876	2.56777	1.96975	2.05092	0.742502	2.19108	1.57622	2.74539	1.31286	2.26521	3.80064	1.91035	1.34085	2.01667	2.51492	2.52687	2.35654	1.01279	1.99429	2.51202
			ST ERROR	0.185085	0.140292	0.107619	0.112054	0.0405672	0.119712	0.0861179	0.149997	0.0717292	0.123762	0.207651	0.104374	0.0732587	0.110183	0.137405	0.138058	0.128751	0.0553345	0.10896	0.137246

## Sheet: Table G
No.	PDB ID	CHAIN	CHAIN	ALA	ARG	ASN	ASP	CYS	GLU	GLN	GLY	HIS	ILE	LEU	LYS	MET	PHE	PRO	SER	THR	TRP	TYR	VAL
1	1A22	B	A	0	3	1	2	2	4	2	2	0	3	0	2	0	1	1	4	2	3	0	1
2	1A2K	C	B	2	1	0	1	0	0	1	5	0	0	1	1	0	1	0	0	1	0	1	1
3	1A5A	A	B	3	0	5	2	0	2	1	1	0	1	4	0	0	4	7	1	1	0	0	2
4	1A5A	B	A	1	2	1	2	0	1	3	5	0	3	1	2	2	1	2	1	0	0	4	2
5	1ACB	E	I	0	0	0	1	4	0	0	3	2	1	1	1	1	2	0	5	1	2	1	1
6	1AIG	P	O	8	5	2	2	1	5	3	6	2	5	9	4	4	4	4	4	0	2	2	5
7	1AIG	L	H	2	3	1	3	0	1	0	5	1	0	4	3	1	2	2	1	2	1	1	1
8	1AIP	A	C	3	0	0	5	1	3	2	2	3	0	3	0	2	0	3	0	0	0	0	2
9	1AR1	B	A	3	3	5	4	4	3	6	5	2	8	10	2	1	5	6	3	3	2	1	9
10	1AZS	A	B	3	3	2	3	0	0	2	2	3	4	4	4	1	3	0	1	2	2	1	2
11	1AZS	C	B	0	3	3	1	1	0	1	0	0	3	1	0	0	2	0	1	0	2	1	0
12	1AZZ	C	A	2	1	1	1	2	0	0	1	1	0	1	0	2	0	2	3	2	0	1	1
13	1B6C	D	C	2	2	1	1	0	2	2	0	0	0	2	0	1	1	1	0	4	1	0	1
14	1B7T	Y	A	2	1	1	2	0	5	0	3	0	6	6	1	7	6	1	2	3	0	1	1
15	1B7T	Z	A	3	4	2	4	1	7	1	4	1	2	5	2	1	5	2	1	3	1	2	4
16	1BCC	E	D	3	2	1	2	0	1	1	1	0	1	0	0	1	2	1	1	2	0	1	3
17	1BCC	G	C	0	2	0	0	0	1	1	1	0	0	2	0	0	4	1	0	2	1	1	2
18	1BGY	R	O	3	3	0	4	0	2	1	1	1	3	3	1	1	1	0	2	1	0	1	1
19	1BI7	A	B	2	4	1	3	1	2	2	2	1	2	2	2	0	2	0	1	3	0	0	2
20	1BMF	C	D	6	8	5	5	0	4	3	6	0	6	6	1	0	3	3	7	4	0	2	7
21	1BML	A	C	1	4	2	0	0	4	3	4	2	0	5	4	0	2	4	3	3	1	1	3
22	1CD1	A	B	2	3	1	2	0	1	5	2	2	0	3	0	1	1	1	5	1	3	2	4
23	1CD9	B	A	1	3	0	2	0	1	1	0	0	0	4	1	2	0	0	2	0	0	3	0
24	1CN4	A	C	1	1	0	1	0	3	0	0	1	0	2	0	1	2	1	4	2	0	0	1
25	1DN0	B	A	1	2	2	0	1	2	4	5	1	1	6	2	0	2	3	3	2	3	2	4
26	1DN0	B	A	1	2	2	0	1	2	4	5	1	1	6	2	0	2	3	3	2	3	2	4
27	1DPJ	A	B	2	1	0	2	0	2	3	5	0	5	4	1	1	3	1	5	7	0	3	3
28	1EOC	B	A	7	8	4	6	1	3	5	4	4	7	9	3	0	4	5	6	7	2	6	3
29	1EP1	A	B	3	1	0	2	1	2	1	4	0	2	0	2	1	4	3	1	3	0	2	1
30	1EYS	M	C	7	1	3	2	0	2	2	2	2	1	2	2	0	1	5	1	2	3	5	6
31	1EZV	A	B	6	2	3	0	0	4	2	5	1	0	6	3	0	2	1	4	2	0	0	0
32	1EZV	B	A	4	2	3	1	0	3	1	3	0	1	6	2	0	1	2	4	3	0	2	3
33	1EZV	C	D	1	1	2	3	0	2	0	0	2	3	4	1	2	5	3	4	0	0	6	2
34	1EZV	D	C	2	5	0	0	1	3	0	1	2	2	5	4	1	1	2	3	1	1	2	3
35	1F60	A	B	2	4	2	4	0	2	1	4	3	5	1	4	1	2	1	2	1	1	1	5
36	1F8U	A	B	0	1	3	2	0	2	4	1	1	0	3	1	0	1	3	1	1	1	5	4
37	1FJG	E	H	1	2	0	0	0	2	1	1	1	1	1	2	0	0	2	0	1	0	0	1
38	1FRT	A	B	4	2	2	2	1	2	2	4	2	0	3	1	0	2	1	4	6	3	0	2
39	1FSK	J	L	0	1	2	1	0	4	0	2	0	3	0	1	0	0	1	0	1	0	0	0
40	1FVU	B	A	2	1	2	1	1	5	1	1	1	3	2	3	1	3	0	3	1	5	0	1
41	1FX0	B	A	5	6	3	4	0	3	6	4	1	2	9	2	2	2	3	5	10	0	2	1
42	1G73	C	A	1	1	1	0	0	0	0	1	0	0	2	0	1	1	2	1	2	0	1	0
43	1G9M	C	G	0	1	2	1	0	1	4	2	1	1	2	3	0	1	1	4	1	1	0	0
44	1GPW	A	B	2	2	1	3	0	5	2	2	0	2	3	2	1	1	2	1	1	0	0	1
45	1HR6	D	C	4	1	5	1	0	5	2	3	1	4	6	2	0	2	3	7	2	0	0	0
46	1HXM	A	B	2	1	3	3	0	3	1	2	0	2	3	6	2	5	0	2	2	0	3	4
47	1HXM	B	A	2	1	0	0	0	5	2	4	0	3	4	4	2	4	2	2	4	2	3	1
48	1HYR	A	C	1	0	1	0	0	2	1	0	0	1	0	2	1	0	1	3	2	0	2	0
49	1I1R	A	B	0	0	0	1	0	0	0	0	1	0	0	2	0	2	0	3	2	1	1	3
50	1I3R	D	C	1	4	7	3	3	4	1	10	1	2	6	3	0	7	2	6	3	2	5	4
51	1I85	D	B	0	1	0	0	0	2	0	0	0	0	1	0	1	0	3	0	2	0	3	0
52	1JEB	A	D	0	1	1	1	0	0	1	0	0	0	2	0	0	0	2	0	1	0	2	2
53	1JFF	A	B	4	4	2	1	0	4	3	0	1	0	1	3	1	1	3	1	4	1	2	4
54	1JWH	A	D	0	0	1	2	0	1	2	0	0	3	1	0	0	1	1	0	1	0	1	1
55	1JWI	B	A	2	4	2	2	1	1	1	1	3	3	5	2	0	1	1	4	1	4	1	1
56	1KFY	B	C	8	0	1	3	0	5	4	2	0	1	2	1	0	3	5	0	2	0	2	3
57	1KFY	C	B	2	3	1	1	0	2	0	0	0	2	2	4	1	1	1	0	0	1	3	1
58	1KFY	D	B	0	1	1	2	0	1	0	0	2	1	0	2	1	0	3	1	0	1	0	1
59	1KSG	A	B	0	0	4	0	0	2	0	2	0	1	3	3	0	1	0	0	1	1	2	2
60	1LW6	E	I	1	0	3	1	0	1	1	7	1	1	3	0	1	1	1	4	1	0	3	0
61	1M56	A	B	5	4	4	3	1	4	5	8	3	8	6	2	4	5	9	5	6	2	5	9
62	1MF8	B	A	1	1	3	2	0	1	4	0	0	7	9	3	2	6	1	0	2	0	1	9
63	1MG2	O	N	1	0	0	0	0	0	0	1	1	0	0	3	3	1	2	0	1	0	0	0
64	1NCC	N	H	1	1	1	1	0	1	0	0	0	1	1	2	0	0	0	3	2	1	0	0
65	1NF3	B	D	2	1	1	2	0	0	1	3	0	2	3	2	1	2	0	0	3	0	3	3
66	1NFD	A	D	0	1	0	0	0	1	2	0	1	0	2	1	0	0	0	1	1	0	0	1
67	1O5D	L	T	0	1	1	0	2	2	2	1	0	2	2	1	0	2	1	1	0	0	0	1
68	1OGA	D	E	2	2	1	5	0	1	4	4	0	1	7	2	2	3	3	7	4	1	3	3
69	1OGA	E	D	3	3	0	1	0	5	8	3	2	0	5	2	0	3	3	8	4	0	5	4
70	1P0S	E	H	1	2	1	2	2	0	0	2	1	0	2	1	1	0	2	3	1	0	1	1
71	1P4B	L	H	2	0	1	1	0	1	0	3	2	1	0	0	0	3	1	1	1	2	1	1
72	1PKQ	A	B	0	0	2	1	0	3	4	1	0	1	5	2	0	4	3	8	4	0	4	3
73	1PYT	B	A	3	4	2	1	0	1	1	2	2	2	3	0	0	1	0	2	5	1	4	0
74	1Q90	B	D	1	5	0	2	2	1	3	4	1	4	4	3	2	3	4	5	3	5	4	12
75	1QA9	A	B	0	1	1	3	0	2	1	1	0	0	0	7	0	0	0	0	1	0	1	0
76	1R4P	E	A	0	0	1	1	0	1	3	1	0	1	2	1	0	0	1	2	1	1	0	0
77	1R8Q	E	A	1	5	4	3	0	2	1	1	1	4	2	1	3	1	3	1	1	0	2	2
78	1SB2	A	B	1	1	3	1	0	5	0	1	2	3	5	2	1	1	1	5	0	3	2	1
79	1SPG	B	A	1	2	0	0	0	3	1	2	1	2	1	0	1	1	2	0	2	0	1	1
80	1SQB	B	I	7	3	4	3	0	2	4	4	2	4	5	1	0	2	2	8	4	0	5	4
81	1SQP	A	I	1	2	0	2	1	3	4	2	3	0	5	0	1	2	1	4	3	2	3	2
82	1SVX	B	A	3	0	1	2	0	0	0	1	1	1	0	4	0	0	1	1	0	0	0	1
83	1UKM	A	B	0	4	5	3	1	3	3	1	2	3	2	4	1	0	1	3	0	4	1	2
84	1UKV	Y	G	2	4	2	3	1	0	2	4	0	2	2	2	0	2	0	4	5	1	2	1
85	1UVQ	A	B	5	1	4	4	1	4	2	3	3	4	2	2	1	8	3	7	2	2	4	4
86	1VF5	B	A	5	0	5	1	0	4	1	2	0	4	7	2	2	7	9	1	3	2	3	6
87	1X9F	J	K	3	3	0	3	0	3	2	4	2	2	0	1	0	0	1	3	2	0	1	0
88	1XDK	B	A	0	2	0	3	0	4	3	1	1	2	3	4	1	1	3	1	2	0	0	0
89	1XXD	B	C	0	1	0	2	0	2	1	0	2	0	0	4	0	0	0	0	0	1	2	2
90	1YTZ	C	I	5	1	1	4	1	8	3	1	1	3	6	2	7	7	0	2	1	0	0	3
91	1YVB	A	I	2	0	4	1	3	0	3	3	1	1	2	2	0	1	0	1	0	3	1	1
92	1Z7M	E	A	0	0	1	3	0	3	0	0	0	1	1	4	0	2	0	1	0	0	3	1
93	1Z7X	X	W	2	5	5	1	3	2	4	2	1	0	1	3	1	0	1	2	1	0	0	2
94	2A9K	A	B	4	1	0	2	0	3	2	4	0	0	0	1	0	2	0	2	2	0	2	1
95	2A9K	B	A	1	2	3	1	0	1	1	2	1	3	0	3	0	1	2	1	0	0	0	1
96	2BEX	C	A	2	4	9	1	1	0	6	0	2	2	1	2	1	0	1	3	3	2	1	2
97	2G2U	A	B	1	3	2	2	0	4	2	2	1	0	1	1	2	0	1	3	2	0	1	3
98	2GJ7	E	B	4	2	2	0	1	0	1	0	2	2	0	0	1	0	3	4	0	0	2	2
99	2IG2	H	L	3	0	0	3	3	1	3	3	3	1	6	5	0	4	3	10	1	3	2	5
100	2J12	B	A	1	0	0	3	0	1	2	1	0	0	3	3	0	0	2	1	0	0	2	2
101	2ONL	C	A	2	2	1	2	0	2	1	1	0	3	3	6	0	1	4	2	3	0	5	2
			SUM	209	202	179	186	51	225	193	227	100	189	301	197	88	197	188	256	200	93	176	225
			MEAN	2.06931	2	1.77228	1.84158	0.50495	2.22772	1.91089	2.24752	0.990099	1.87129	2.9802	1.9505	0.871287	1.9505	1.86139	2.53465	1.9802	0.920792	1.74257	2.22772
			STDEV	1.93006	1.73205	1.74288	1.35449	0.912401	1.69045	1.67391	1.98195	1.00494	1.90086	2.44123	1.49917	1.2543	1.86749	1.78342	2.24305	1.76057	1.23841	1.5726	2.19491
			ST ERROR	0.192049	0.172345	0.173423	0.134777	0.0907873	0.168206	0.16656	0.197211	0.0999951	0.189143	0.242911	0.149173	0.124807	0.185822	0.177457	0.223192	0.175183	0.123227	0.15648	0.218402

## Sheet: Table H
No.	PDB ID	CHAIN	CHAIN	ALA	ARG	ASN	ASP	CYS	GLU	GLN	GLY	HIS	ILE	LEU	LYS	MET	PHE	PRO	SER	THR	TRP	TYR	VAL
1	1A22	B	A	0	3	1	1	2	3	3	0	2	1	2	3	0	2	2	2	2	0	3	0
2	1A2K	C	B	2	1	1	2	0	1	0	1	1	2	4	0	1	3	2	0	0	1	0	0
3	1A5A	A	B	1	2	1	2	0	1	3	5	0	3	1	2	2	1	2	1	0	0	4	2
4	1A5A	B	A	3	0	5	2	0	2	1	1	0	1	4	0	0	4	7	1	1	0	0	2
5	1ACB	E	I	0	3	0	1	0	0	0	1	1	0	2	0	0	1	1	1	1	0	1	2
6	1AIG	P	O	3	7	4	2	0	4	4	5	1	3	3	0	1	5	2	2	4	5	1	4
7	1AIG	L	H	4	3	2	1	0	7	0	5	3	2	4	2	2	2	6	1	0	1	2	2
8	1AIP	A	C	1	4	1	2	0	2	0	2	0	2	1	4	3	1	0	0	1	0	0	1
9	1AR1	B	A	6	4	3	3	0	2	5	8	3	6	5	2	3	7	10	2	4	2	6	11
10	1AZS	A	B	2	1	1	3	0	4	2	4	1	5	4	6	0	0	0	1	1	1	2	1
11	1AZS	C	B	0	1	2	2	1	2	0	0	1	1	1	1	0	2	0	1	1	0	0	1
12	1AZZ	C	A	3	0	1	2	4	0	0	3	1	3	0	0	1	3	0	3	2	0	4	2
13	1B6C	D	C	0	1	0	2	0	1	1	2	1	3	0	1	0	3	1	0	1	1	2	1
14	1B7T	Y	A	0	3	1	1	0	0	3	1	0	3	4	3	0	0	0	1	0	4	1	3
15	1B7T	Z	A	1	5	1	0	0	0	5	2	1	7	4	6	1	1	1	6	0	0	2	0
16	1BCC	E	D	0	2	0	0	0	1	0	0	1	0	3	4	3	0	0	2	0	0	2	1
17	1BCC	G	C	1	0	0	2	0	2	2	0	2	3	2	1	0	1	5	1	1	2	0	1
18	1BGY	R	O	0	2	2	1	0	1	1	1	1	2	3	3	1	1	2	4	2	1	0	1
19	1BI7	A	B	3	6	1	5	0	2	1	3	1	0	0	0	3	1	1	1	3	1	1	2
20	1BMF	C	D	6	8	2	5	0	8	4	9	2	5	4	1	3	1	4	1	3	0	7	6
21	1BML	A	C	4	4	4	6	0	4	4	0	1	1	9	3	1	4	3	2	1	0	4	2
22	1CD1	A	B	0	1	1	2	0	0	1	0	4	1	1	1	2	2	4	2	0	1	3	0
23	1CD9	B	A	0	2	0	2	0	3	3	0	0	0	2	2	0	0	0	1	2	0	1	0
24	1CN4	A	C	0	3	0	2	0	0	1	0	0	0	3	1	0	0	0	2	1	0	1	2
25	1DN0	B	A	2	0	2	1	1	3	5	3	0	1	4	0	0	4	3	9	4	0	5	2
26	1DN0	B	A	2	0	2	1	1	3	5	3	0	1	4	0	0	4	3	9	4	0	5	2
27	1DPJ	A	B	2	0	0	2	0	2	3	1	0	1	1	3	0	2	0	4	1	0	0	3
28	1EOC	B	A	2	6	3	4	0	6	6	8	4	9	8	2	0	5	5	4	3	3	2	5
29	1EP1	A	B	5	3	0	1	2	2	1	2	2	1	4	1	3	0	0	1	0	0	1	1
30	1EYS	M	C	6	4	3	1	0	2	1	3	0	2	3	2	1	2	3	2	5	2	3	1
31	1EZV	A	B	4	2	3	1	0	3	1	3	0	1	6	2	0	1	2	4	3	0	2	3
32	1EZV	B	A	6	2	3	0	0	4	2	5	1	0	6	3	0	2	1	4	2	0	0	0
33	1EZV	C	D	2	5	0	0	1	3	0	1	2	2	5	4	1	1	2	3	1	1	2	3
34	1EZV	D	C	1	1	2	3	0	2	0	0	2	3	4	1	2	5	3	4	0	0	6	2
35	1F60	A	B	2	0	1	6	0	0	4	2	0	5	2	3	1	1	2	3	3	2	0	4
36	1F8U	A	B	1	4	1	0	0	0	0	0	2	0	2	1	1	0	2	1	3	0	2	1
37	1FJG	E	H	0	3	0	0	0	2	1	2	1	1	1	1	0	1	0	0	0	1	0	1
38	1FRT	A	B	0	2	1	3	0	1	2	0	3	2	2	1	1	2	4	3	0	1	3	0
39	1FSK	J	L	1	1	1	2	0	0	0	1	0	0	0	0	0	1	0	2	1	2	2	0
40	1FVU	B	A	0	2	3	1	1	5	1	1	1	3	2	4	0	1	0	5	1	3	1	6
41	1FX0	B	A	7	6	1	4	0	2	10	5	0	2	4	2	0	1	2	3	2	0	0	4
42	1G73	C	A	1	2	0	0	0	2	2	0	2	0	2	1	1	0	0	0	2	0	1	0
43	1G9M	C	G	1	3	3	5	2	1	1	6	0	1	1	1	2	0	1	1	3	1	0	1
44	1GPW	A	B	0	3	3	0	0	3	0	1	1	0	0	2	1	0	0	1	1	1	3	1
45	1HR6	D	C	1	2	3	1	0	4	2	6	1	1	4	3	2	2	2	4	2	0	1	2
46	1HXM	A	B	2	1	0	0	0	5	2	4	0	3	4	4	2	4	2	2	4	2	3	1
47	1HXM	B	A	2	1	3	3	0	3	1	2	0	2	3	6	2	5	0	2	2	0	3	4
48	1HYR	A	C	1	2	0	3	0	0	1	1	1	0	0	2	2	1	0	2	0	1	0	1
49	1I1R	A	B	0	1	1	1	0	0	1	0	0	1	3	0	0	0	0	0	1	3	0	1
50	1I3R	D	C	4	5	6	6	0	6	2	1	2	4	7	2	1	10	6	5	3	2	2	4
51	1I85	D	B	0	1	1	0	0	2	1	1	1	2	0	2	1	1	0	1	1	0	1	2
52	1JEB	A	D	0	1	1	2	0	1	1	0	1	0	0	0	0	0	2	0	0	1	1	2
53	1JFF	A	B	2	4	5	5	1	4	2	1	0	1	3	3	3	2	4	1	2	1	1	3
54	1JWH	A	D	0	1	0	0	0	0	0	1	1	1	1	1	0	1	1	0	0	0	2	0
55	1JWI	B	A	2	2	1	5	1	4	2	1	1	2	2	2	0	1	0	6	3	3	1	2
56	1KFY	B	C	2	3	1	1	0	2	0	0	0	2	2	4	1	1	1	0	0	1	3	1
57	1KFY	C	B	8	0	1	3	0	5	4	2	0	1	2	1	0	3	5	0	2	0	2	3
58	1KFY	D	B	3	0	1	1	0	2	4	0	1	1	1	1	0	1	0	4	1	1	0	1
59	1KSG	A	B	1	1	2	0	0	1	2	1	0	2	1	1	0	4	1	3	3	1	0	1
60	1LW6	E	I	0	3	0	0	0	1	1	1	0	2	1	0	1	0	1	0	2	0	1	2
61	1M56	A	B	4	4	3	5	2	3	7	6	4	9	9	2	1	4	7	4	5	2	2	6
62	1MF8	B	A	0	1	1	1	0	3	0	1	1	1	4	1	2	4	3	1	2	2	1	6
63	1MG2	O	N	2	0	0	1	0	1	0	2	0	0	1	1	0	2	1	1	1	1	0	2
64	1NCC	N	H	0	1	4	2	0	2	0	1	0	0	1	0	0	1	0	1	1	1	2	0
65	1NF3	B	D	0	2	0	2	0	1	2	1	0	3	1	0	1	1	2	4	1	0	1	3
66	1NFD	A	D	0	1	0	0	0	1	0	1	1	0	1	0	0	0	0	2	0	0	1	0
67	1O5D	L	T	0	2	1	2	0	2	0	1	0	1	1	3	0	2	0	1	3	1	1	0
68	1OGA	D	E	3	3	0	1	0	5	8	3	2	0	5	2	0	3	3	8	4	0	5	4
69	1OGA	E	D	2	2	1	5	0	1	4	4	0	1	7	2	2	3	3	7	4	1	3	3
70	1P0S	E	H	2	1	1	3	4	3	3	5	1	1	0	2	0	2	0	3	1	1	2	0
71	1P4B	L	H	0	0	1	2	0	1	1	2	0	0	2	0	0	1	0	1	0	3	3	2
72	1PKQ	A	B	3	0	3	0	0	3	3	2	2	0	5	2	2	2	3	6	4	2	1	4
73	1PYT	B	A	0	4	0	2	0	2	3	2	0	1	2	1	2	2	1	3	0	1	0	1
74	1Q90	B	D	6	2	4	2	0	4	1	4	1	4	5	4	3	6	8	1	4	2	2	5
75	1QA9	A	B	0	1	0	2	0	5	0	0	0	1	1	3	0	1	1	2	0	0	0	0
76	1R4P	E	A	1	4	0	1	0	0	1	2	0	0	0	1	0	1	0	1	2	1	1	0
77	1R8Q	E	A	0	1	1	2	0	2	1	3	1	3	1	1	0	1	2	0	2	1	1	1
78	1SB2	A	B	3	1	2	0	0	4	0	2	1	1	4	4	0	1	0	4	3	3	4	2
79	1SPG	B	A	1	1	1	1	0	1	1	0	2	2	2	1	1	2	3	2	1	0	1	1
80	1SQB	B	I	6	4	0	1	0	1	1	2	0	0	5	1	1	1	5	5	2	0	0	6
81	1SQP	A	I	3	4	0	1	0	2	0	2	0	0	4	1	0	0	1	5	2	0	0	3
82	1SVX	B	A	0	0	1	3	0	0	0	0	0	0	2	0	0	1	0	1	2	2	4	1
83	1UKM	A	B	2	4	3	2	1	3	0	1	1	3	2	5	0	3	1	4	2	6	1	0
84	1UKV	Y	G	3	5	1	3	1	1	5	2	1	3	4	2	2	1	0	1	4	0	6	0
85	1UVQ	A	B	1	5	4	4	1	3	3	4	0	3	1	1	1	6	2	2	5	2	6	4
86	1VF5	B	A	2	4	0	1	2	1	3	2	1	7	3	4	2	2	3	3	2	5	4	9
87	1X9F	J	K	4	2	2	4	0	1	2	0	1	1	3	3	0	0	2	3	1	0	0	0
88	1XDK	B	A	4	3	0	1	0	5	0	3	2	1	4	2	0	3	2	2	0	0	1	1
89	1XXD	B	C	0	1	1	1	0	1	0	2	0	1	2	2	0	0	0	0	1	1	1	0
90	1YTZ	C	I	5	5	1	2	0	2	1	0	2	1	7	5	4	0	1	2	0	0	0	2
91	1YVB	A	I	1	1	0	0	0	0	1	2	0	1	5	1	0	0	2	1	0	1	1	2
92	1Z7M	E	A	1	0	2	1	0	1	1	0	0	1	3	4	0	1	0	3	2	0	1	1
93	1Z7X	X	W	1	2	2	3	2	5	3	2	0	2	1	1	0	0	0	5	1	5	2	1
94	2A9K	A	B	1	2	3	1	0	1	1	2	1	3	0	3	0	1	2	1	0	0	0	1
95	2A9K	B	A	4	1	0	2	0	3	2	4	0	0	0	1	0	2	0	2	2	0	2	1
96	2BEX	C	A	1	3	3	6	2	6	6	0	0	2	1	2	0	0	0	5	0	5	3	2
97	2G2U	A	B	1	3	0	3	0	2	0	3	2	0	0	1	0	2	0	5	2	3	4	0
98	2GJ7	E	B	0	1	2	0	0	0	1	0	3	1	4	0	2	0	1	1	3	0	1	1
99	2IG2	H	L	5	1	2	0	1	4	3	2	0	1	2	3	1	2	2	5	6	1	5	3
100	2J12	B	A	2	0	1	2	0	2	1	0	1	1	0	2	0	0	1	4	2	0	1	2
101	2ONL	C	A	2	3	6	6	2	3	3	3	3	2	1	4	0	1	1	2	2	1	3	2
			SUM	189	228	149	198	35	227	187	200	92	176	267	190	83	179	174	245	175	107	183	199
			MEAN	1.87129	2.25743	1.47525	1.9604	0.346535	2.24752	1.85149	1.9802	0.910891	1.74257	2.64356	1.88119	0.821782	1.77228	1.72277	2.42574	1.73267	1.05941	1.81188	1.9703
			STDEV	1.92179	1.76439	1.4394	1.65482	0.792914	1.7573	1.94621	1.95438	1.02077	1.83659	2.07646	1.49858	1.0334	1.78259	2.00059	2.0117	1.44839	1.35515	1.69536	1.95681
			ST ERROR	0.191225	0.175563	0.143226	0.16466	0.0788979	0.174858	0.193655	0.194468	0.101571	0.182748	0.206615	0.149114	0.102827	0.177374	0.199067	0.200171	0.14412	0.134843	0.168695	0.19471

## Sheet: Table I
No.	PDB ID	CHAIN	LIGAND	ALA	ARG	ASN	ASP	CYS	GLU	GLN	GLY	HIS	ILE	LEU	LYS	MET	PHE	PRO	SER	THR	TRP	TYR	VAL
1	1A05	B	IPM	0	0	1	1	0	0	0	0	0	0	0	1	0	0	0	0	0	0	0	1
2	1A0J	A	BEN	0	0	0	1	2	0	1	3	0	0	0	1	0	0	1	3	0	1	1	1
3	1A8J	L	PME	0	0	0	1	0	0	0	0	0	0	0	0	0	1	0	0	0	0	3	0
4	1ANK	A	AMP	0	4	0	1	0	0	0	3	0	1	2	1	1	1	0	1	1	0	0	2
5	1AR1	A	LDA	0	0	1	0	0	0	0	0	0	0	1	0	0	2	1	0	0	1	1	0
6	1BG9	A	BGC	0	0	0	0	0	0	0	0	0	0	0	1	1	0	0	1	1	1	0	0
7	1BIW	B	S80	2	0	1	0	0	1	0	0	4	0	2	0	0	0	1	0	1	0	2	2
8	1BLC	A	CEM	1	0	1	0	0	0	1	1	0	0	0	2	0	0	0	4	0	0	1	0
9	1BMQ	A	MNO	1	2	0	0	1	0	1	1	1	1	0	0	0	0	1	1	0	0	0	0
10	1BQI	A	SBA	2	0	0	1	0	0	2	2	1	0	0	0	0	0	0	0	0	2	0	0
11	1BWO	A	LPC	2	1	0	1	1	0	0	1	0	4	4	0	0	0	1	0	0	0	0	3
12	1C50	A	CHI	1	1	0	0	0	1	0	0	0	0	1	1	0	0	2	0	0	2	0	1
13	1CGY	A	MAL	0	1	1	0	0	1	0	1	0	1	0	0	0	0	0	1	0	1	0	1
14	1CLS	D	DEC	0	0	1	0	0	0	0	1	1	0	0	1	0	0	0	0	0	0	0	0
15	1CPC	A	CYC	0	0	0	0	0	0	0	0	0	1	0	0	0	1	0	1	0	0	0	0
16	1CY2	A	TMP	1	2	1	0	0	0	0	0	0	0	0	1	0	0	0	3	1	0	0	0
17	1DBN	B	NAG	0	0	1	0	0	0	0	0	0	0	0	0	0	0	1	0	0	0	0	0
18	1DHK	B	NAG	0	1	1	1	0	0	0	0	0	0	0	0	0	1	0	2	1	0	0	0
19	1EKX	C	PAL	0	0	0	0	0	0	0	0	0	0	0	1	0	0	0	1	0	0	0	0
20	1EST	A	TSU	0	0	0	0	3	0	1	1	1	0	0	0	0	1	0	2	1	0	0	0
21	1EWY	C	FAD	1	0	0	0	1	0	1	1	0	0	0	0	0	1	0	2	0	0	0	0
22	1F42	A	MNB	1	0	0	0	1	0	0	0	0	0	0	0	0	0	1	1	0	0	0	0
23	1FLJ	A	GSH	0	1	0	1	1	0	0	0	0	0	0	0	0	0	0	1	0	0	0	1
24	1FQ6	A	0QF	1	0	0	2	0	0	1	4	0	3	1	0	1	4	0	1	4	0	2	0
25	1G4I	A	MPD	0	0	0	0	0	1	0	0	0	0	2	0	0	0	0	0	0	0	0	0
26	1G5N	A	SGN	0	2	0	0	0	1	0	1	0	0	0	1	1	0	0	0	0	0	0	0
27	1G8I	A	P6G	0	1	0	1	0	1	1	0	0	1	1	0	0	4	0	1	0	1	1	0
28	1GG6	C	APF	0	0	0	1	2	0	0	3	0	0	0	0	1	0	0	5	0	1	0	1
29	1GKA	A	D12	1	0	0	0	0	0	0	0	0	1	0	0	0	1	0	1	0	0	2	0
30	1GMR	A	2GP	0	3	1	0	0	2	2	0	1	0	0	0	0	1	0	0	0	0	1	1
31	1GOY	A	3GP	0	4	1	1	0	2	0	0	1	0	0	1	0	1	0	1	0	0	1	1
32	1GZR	B	C15	0	0	1	0	0	0	1	0	0	0	0	0	0	2	0	0	0	0	1	1
33	1H1B	A	151	1	2	1	0	2	0	0	1	1	0	1	0	0	2	0	2	0	0	0	3
34	1H48	C	CDI	0	0	0	0	0	1	0	0	0	0	0	0	0	0	0	0	1	0	0	0
35	1HJ1	A	PMB	0	1	1	0	1	1	0	0	0	0	0	0	0	0	0	1	0	0	0	0
36	1HUR	A	GDP	0	0	1	0	0	0	0	1	0	1	0	0	0	0	0	0	0	0	0	0
37	1HVV	A	TAR	0	0	0	1	0	2	0	1	0	1	0	0	0	0	0	0	0	0	0	0
38	1HX0	A	AC1	1	1	0	2	0	1	0	1	4	1	2	1	0	0	0	0	0	1	2	0
39	1I5G	A	TS5	0	1	0	0	1	0	0	0	0	1	0	1	0	0	3	1	0	2	0	0
40	1I9B	D	EPE	0	0	0	0	2	0	0	0	0	0	0	0	0	0	0	1	1	1	3	0
41	1ICR	A	NIO	0	0	0	0	0	1	0	1	0	0	0	1	0	0	0	0	0	0	0	0
42	1IT6	A	CYU	0	2	1	5	2	0	1	1	2	2	0	0	0	1	2	1	1	1	2	3
43	1IZ2	A	SUM	0	0	0	0	0	1	0	0	1	0	4	1	1	3	1	0	0	1	0	0
44	1JI5	B	MPD	0	0	0	0	0	0	0	0	0	1	0	0	1	1	0	1	1	0	1	1
45	1JTK	A	THU	0	0	0	0	0	0	0	0	0	0	1	0	0	1	0	0	0	0	0	0
46	1KJ1	D	MAN	0	0	0	0	0	0	0	0	0	0	0	1	0	0	0	0	1	0	1	0
47	1KMH	B	TTX	1	0	0	1	0	0	0	1	0	0	0	0	0	0	1	0	1	0	0	0
48	1KYN	A	KTP	1	1	0	0	1	1	0	3	1	1	0	2	0	1	0	4	0	0	2	1
49	1L7Z	A	MYR	2	0	0	0	0	2	0	0	0	0	4	0	2	2	0	0	0	0	0	1
50	1L9B	L	HTO	0	1	0	0	0	0	0	0	1	0	2	0	0	1	0	0	0	0	0	0
51	1L9H	A	HTO	2	0	0	0	0	0	0	0	0	0	2	0	0	1	0	1	0	0	0	0
52	1LBC	A	CYZ	0	0	0	1	0	0	0	0	0	0	2	2	1	1	1	2	0	0	0	0
53	1LIN	A	TFP	1	0	0	0	0	6	0	0	0	0	2	1	2	0	0	0	0	0	0	0
54	1LOJ	A	MPD	0	0	0	0	0	0	0	0	0	0	1	0	0	0	0	0	1	0	0	2
55	1LVW	D	TYD	0	1	0	0	0	0	0	2	0	0	0	0	0	0	0	0	0	0	0	0
56	1M2Z	A	BOG	0	1	0	1	0	0	0	0	0	1	2	1	1	1	0	0	0	0	0	0
57	1MBQ	A	BEN	0	0	0	1	2	0	1	3	0	0	0	0	0	0	0	3	0	1	2	1
58	1MFI	B	FHC	0	0	1	0	0	0	0	0	0	0	0	0	0	0	0	0	0	0	1	0
59	1MPF	A	C8E	0	0	0	0	0	0	0	1	1	1	0	0	0	1	0	0	0	0	0	1
60	1NGP	L	NPA	0	0	0	0	0	0	0	0	0	0	0	0	0	0	0	0	0	2	1	0
61	1NIP	B	ADP	1	0	1	1	0	0	0	2	0	0	0	2	1	0	0	0	0	0	1	2
62	1O4H	A	772	0	2	0	0	1	2	0	0	1	0	0	1	0	0	0	1	1	0	0	0
63	1O5D	H	CR9	1	0	0	2	4	0	1	4	1	0	1	2	0	0	0	2	0	1	1	1
64	1O6T	A	MES	0	0	1	0	0	0	0	0	0	0	0	0	0	0	0	0	3	0	0	0
65	1O9T	B	ATP	1	0	0	2	0	1	0	1	0	0	0	2	0	0	0	0	0	0	0	0
66	1OAU	J	DNF	0	1	0	0	0	0	0	0	1	0	0	1	1	1	0	0	0	2	1	0
67	1PFK	A	ADP	0	3	0	1	0	0	0	0	0	1	0	0	0	0	0	1	0	0	1	0
68	1Q4J	A	GTX	0	0	1	0	0	1	3	1	0	0	0	2	0	2	1	1	0	0	2	1
69	1Q6O	B	LG6	1	0	0	1	0	0	0	0	0	0	0	0	0	0	0	0	0	0	0	0
70	1Q6Y	A	MPD	0	0	0	0	0	0	0	0	0	0	0	0	0	0	1	0	0	0	1	1
71	1QIW	A	DPD	3	1	0	0	0	2	0	0	0	0	1	1	5	1	0	0	1	0	0	1
72	1RE2	A	NAG	1	0	1	0	0	0	2	0	0	1	0	0	0	0	0	0	0	2	1	1
73	1RH7	C	P6G	0	0	0	0	0	0	0	0	0	0	0	0	0	0	0	1	2	1	0	0
74	1RHM	B	NA4	0	1	0	0	0	0	0	0	0	0	0	0	0	1	0	2	0	1	1	0
75	1RTK	A	GBS	0	1	0	2	1	0	0	1	1	1	0	0	0	0	0	2	1	1	0	3
76	1RYD	A	GLC	1	1	0	0	0	0	1	0	0	1	0	0	0	0	0	0	0	1	1	0
77	1RZH	H	CDL	1	0	0	0	0	0	0	1	0	1	1	0	0	2	0	1	0	0	1	0
78	1S57	B	EPE	0	1	0	0	0	0	1	1	0	1	0	0	0	0	0	0	0	0	0	0
79	1S9Q	B	CHD	0	0	0	1	0	0	1	0	0	1	2	0	0	0	0	0	0	1	1	1
80	1SUP	A	PMS	1	0	2	0	0	0	0	1	1	0	1	0	0	0	0	2	1	0	1	0
81	1SVL	C	ADP	0	1	0	1	0	0	0	0	0	0	0	1	0	0	0	1	0	0	0	0
82	1TB6	I	MPD	0	1	1	0	0	1	0	0	1	0	0	0	1	0	0	0	1	0	1	0
83	1TI1	A	D12	0	0	0	0	0	1	0	0	0	1	0	0	1	1	2	1	0	0	1	2
84	1TR5	A	THP	0	2	0	3	0	1	0	0	0	0	4	1	0	0	0	0	1	0	3	1
85	1TXC	A	2AN	0	0	0	0	0	1	0	1	0	0	1	1	0	0	0	0	0	0	0	0
86	1U0H	B	ONM	0	1	2	1	0	0	0	1	0	2	0	2	1	0	0	0	0	1	0	1
87	1U3T	B	CCB	0	0	0	0	0	0	0	0	0	0	1	0	1	0	0	0	0	0	0	0
88	1UBH	S	MPD	0	0	0	2	0	0	0	0	0	0	1	0	0	0	0	0	1	0	0	0
89	1USR	A	SIA	0	0	0	0	0	0	0	1	0	0	1	0	0	1	0	1	1	0	0	0
90	1UTM	A	PEA	0	0	0	1	2	0	1	3	1	0	0	0	0	0	0	3	0	1	1	2
91	1UX0	A	THU	0	0	0	0	0	0	0	0	0	0	1	0	0	1	0	0	0	0	0	0
92	1V3V	B	5OP	0	0	0	0	1	0	0	1	0	1	0	0	2	0	0	0	0	0	3	1
93	1V84	A	NAG	0	0	1	0	0	0	0	0	0	0	0	0	0	0	0	0	0	0	0	2
94	1W5F	B	G2P	3	1	3	1	0	1	0	10	0	0	1	0	0	2	1	0	3	0	0	1
95	1WB8	A	PMS	0	1	0	0	0	1	0	1	0	0	1	0	0	0	1	0	0	0	0	0
96	1WV0	A	BN4	0	1	0	1	0	0	2	0	0	1	0	1	0	0	0	0	0	1	1	0
97	1WV7	T	FUC	0	1	0	0	0	0	0	0	0	0	0	0	0	1	0	0	0	0	0	0
98	1X29	B	PMG	0	1	0	0	0	0	0	0	0	0	0	0	0	0	0	1	0	0	1	0
99	1XEY	A	GUA	0	0	1	1	0	1	0	0	0	0	0	0	0	1	0	1	0	0	0	0
100	1XJI	A	D10	0	0	0	0	0	0	0	0	0	1	0	0	0	0	0	0	0	1	1	1
101	1XKD	A	NAP	0	1	2	1	0	0	2	0	0	1	0	0	0	0	0	0	1	0	0	0
102	1XR8	A	PG4	0	2	0	0	0	2	1	1	0	0	1	0	0	0	0	0	0	1	1	0
103	1XXS	B	STE	0	1	0	0	0	1	1	1	0	0	1	1	0	1	0	1	0	1	1	0
104	1Y11	A	1PE	1	2	0	0	0	0	0	0	0	1	2	0	2	0	0	0	2	0	0	2
105	1Y2F	A	WAI	1	0	1	1	0	0	0	1	0	2	0	0	1	1	1	0	2	0	0	1
106	1YRX	B	D9G	0	0	0	0	0	0	0	0	0	0	0	0	0	2	0	0	0	0	0	0
107	1ZL0	A	TLA	0	0	1	2	0	0	0	1	1	0	0	0	0	0	0	1	1	0	0	1
108	1ZOM	A	339	3	1	0	1	3	2	0	4	2	0	0	1	0	0	0	2	1	1	2	1
109	1ZRK	A	367	2	0	0	1	2	1	0	3	1	0	1	1	0	0	0	2	1	1	1	1
110	2A01	A	AC9	0	0	0	0	0	0	0	0	0	0	3	0	0	0	0	0	0	0	0	0
111	2APX	A	MLA	0	1	0	0	0	0	0	0	1	0	0	0	0	0	0	0	0	0	0	0
112	2AY9	B	5PV	0	1	2	1	0	0	0	1	0	1	1	1	0	1	0	0	1	1	1	1
113	2AZ5	B	307	0	0	0	0	0	0	1	1	0	1	2	0	0	0	0	1	0	0	3	0
114	2B0U	B	MPD	1	0	0	0	0	0	0	0	0	0	1	0	2	0	1	1	0	0	0	0
115	2B45	X	EPE	0	0	1	0	0	2	1	0	0	1	0	0	0	0	1	1	0	2	4	1
116	2BUQ	A	CAQ	0	0	1	0	0	0	0	0	1	0	2	0	0	0	0	0	0	0	0	0
117	2C01	X	ATP	1	1	1	2	1	0	0	0	1	0	0	0	0	0	0	1	0	1	0	1
118	2C4L	A	SIA	1	0	1	1	0	0	0	0	0	0	0	1	0	0	0	3	1	1	0	0
119	2C97	B	MPD	1	0	0	0	0	0	0	0	1	1	0	0	0	0	0	0	0	0	1	1
120	2CL0	X	TRS	0	0	0	1	0	0	1	0	0	0	0	0	0	0	0	1	0	0	1	0
121	2CZ5	B	CIT	0	0	0	1	0	0	0	0	0	1	0	0	0	0	0	0	1	0	0	0
122	2DCY	A	TAR	0	0	0	0	0	0	1	0	0	0	0	0	0	0	0	1	0	0	1	0
123	2DJH	A	UM3	0	3	0	2	0	0	2	0	0	1	0	4	0	1	0	2	1	0	0	1
124	2DQV	A	GAL	0	0	0	0	0	1	0	2	0	0	0	0	0	0	1	0	1	0	1	0
125	2FMH	A	TRS	2	1	0	0	0	0	0	0	0	0	0	0	0	0	0	0	0	0	0	0
126	2FNW	A	REP	2	0	0	0	0	0	1	1	0	0	0	1	1	0	0	0	0	0	0	0
127	2FYD	A	PG4	1	0	0	1	0	0	0	1	1	0	0	0	0	1	0	1	1	0	0	2
128	2G2Z	A	COZ	0	2	2	0	0	0	2	3	1	1	3	1	0	0	1	1	0	0	0	3
129	2G7Y	A	MO9	0	0	2	0	2	0	0	6	1	0	0	1	1	2	0	0	0	1	0	1
130	2GJ6	D	3IB	0	0	0	1	0	0	1	0	0	0	0	0	0	1	0	2	2	0	1	0
131	2GOO	C	NDG	0	1	1	0	0	0	0	0	0	0	0	0	0	0	0	0	1	0	0	0
132	2H0T	A	EPE	1	1	0	0	0	0	0	1	0	0	0	0	0	0	0	1	1	0	0	1
133	2H6Y	A	MPD	1	1	0	0	0	0	0	1	0	3	0	0	0	0	1	0	0	1	0	0
134	2HA3	A	P6G	2	0	0	0	0	0	1	0	1	0	1	0	0	2	0	0	1	0	0	0
135	2HG8	A	MLE	0	0	0	0	0	0	0	1	0	0	1	0	0	0	0	0	0	0	1	1
136	2HQU	C	DUP	1	0	1	1	0	0	0	3	0	1	0	0	0	0	0	0	0	0	1	4
137	2HXM	A	302	0	0	1	1	1	0	1	2	1	0	1	0	0	1	1	4	0	0	2	0
138	2I17	A	CIT	0	1	1	0	0	0	1	0	1	0	2	1	0	0	0	0	0	0	0	0
139	2IPF	A	TRS	0	0	1	2	0	1	0	0	0	1	0	1	0	2	1	0	0	0	1	0
140	2IW6	A	QQ2	2	0	1	2	0	3	2	2	1	1	2	1	0	2	0	0	1	0	0	2
141	2IWZ	A	6NA	0	0	0	0	0	0	0	0	0	0	1	0	0	0	0	0	0	0	0	1
142	2J6E	B	MPD	1	0	1	0	0	1	0	0	1	0	1	0	0	0	0	0	0	0	0	0
143	2J7L	A	XC2	0	2	0	0	0	0	1	0	0	1	1	0	0	0	2	0	0	0	0	1
144	2J8C	M	GGD	0	1	0	0	0	0	0	1	0	0	0	0	1	1	0	0	0	1	0	0
145	2J9C	C	ATP	0	1	1	1	0	1	0	4	0	1	0	3	0	1	1	0	0	0	0	1
146	2JH0	D	701	1	0	0	1	2	2	0	3	1	0	1	0	0	1	0	2	0	2	2	1
147	2NY0	A	HEZ	0	1	1	0	1	0	0	0	0	0	0	0	0	0	1	0	1	0	1	0
148	2OIZ	A	TSR	0	0	1	0	0	0	1	1	0	0	2	0	0	2	0	0	0	0	0	0
149	2OL4	B	JPN	5	0	1	0	0	0	0	1	0	2	1	1	1	1	2	1	0	0	2	2
150	2OM9	A	AJA	0	0	0	0	0	1	2	0	0	1	3	2	0	0	0	0	1	0	0	3
151	2OPY	A	CO9	0	0	0	1	0	1	1	1	0	0	2	2	0	0	0	0	1	2	1	1
152	2P95	A	ME5	1	1	0	1	2	3	1	3	0	1	0	1	0	1	0	2	1	1	2	1
153	2PL7	B	HTG	1	0	0	0	0	0	0	0	0	0	2	0	0	0	0	0	0	0	0	1
154	2UUE	B	GVC	0	0	0	1	0	2	1	0	0	1	0	0	0	0	0	0	1	1	1	1
155	2YXJ	A	N3C	4	2	2	0	0	2	0	1	0	0	3	0	0	4	0	1	0	1	2	2
156	35C8	L	NOX	1	0	0	0	0	0	0	0	2	0	2	0	0	1	0	1	0	0	4	0
157	3LJR	A	GGC	0	0	0	1	0	0	0	1	0	0	0	0	0	0	0	0	0	0	0	0
158	4LIP	D	CCP	1	0	0	0	0	0	1	0	2	0	2	0	0	0	1	2	0	0	1	2
159	4VGC	B	SRD	0	0	0	0	2	0	0	0	1	0	0	0	0	0	0	0	0	0	0	0
160	6RNT	A	2AM	1	1	2	0	0	1	0	2	2	0	0	0	0	1	1	0	0	0	1	0
161	9RSA	B	ADU	1	0	0	0	0	1	0	0	1	0	0	0	0	0	0	0	0	0	0	1
			SUM	77	84	60	74	48	67	53	123	53	60	99	64	35	81	39	106	58	52	96	94
			MEAN	0.478261	0.521739	0.372671	0.459627	0.298137	0.416149	0.329193	0.763975	0.329193	0.372671	0.614907	0.397516	0.217391	0.503106	0.242236	0.658385	0.360248	0.322981	0.596273	0.583851
			STDEV	0.829811	0.814608	0.610531	0.741568	0.714534	0.810548	0.610086	1.31584	0.659322	0.659734	0.968647	0.691732	0.598912	0.822528	0.533578	0.981743	0.657199	0.576655	0.868755	0.840826
			ST ERROR	0.0653983	0.0642001	0.0481166	0.0584437	0.0563132	0.0638801	0.0480815	0.103703	0.0519618	0.0519943	0.0763401	0.0545162	0.0472009	0.0648243	0.0420518	0.0773722	0.0517945	0.0454468	0.0684675	0.0662663

## Sheet: Table J
No.	PDB ID	CHAIN	LIGAND	ALA	ARG	ASN	ASP	CYS	GLU	GLN	GLY	HIS	ILE	LEU	LYS	MET	PHE	PRO	SER	THR	TRP	TYR	VAL
1	1A07	A	PTR	0	1	0	0	1	0	0	0	1	0	0	1	0	0	0	0	0	0	1	0
2	1A2D	A	PYX	1	2	0	0	0	1	0	0	0	1	0	0	1	2	1	2	1	0	2	2
3	1A50	A	FIP	4	0	0	1	0	1	0	3	0	4	2	0	0	2	0	2	1	0	2	0
4	1A54	A	MDC	2	0	0	2	1	0	2	1	0	0	1	1	0	0	1	0	1	0	2	0
5	1A69	A	FMB	0	2	0	1	1	2	0	1	0	1	0	0	2	1	0	2	0	0	0	1
6	1A8G	A	2ZN	1	1	0	3	0	0	0	3	0	3	1	1	1	0	1	0	0	0	0	2
7	1A9X	B	CYG	0	0	3	0	0	0	2	3	1	1	1	0	0	1	1	1	0	0	0	0
8	1AB8	A	FOK	0	0	1	1	0	0	0	1	0	2	0	1	1	1	0	1	0	1	0	1
9	1ACM	A	PAL	2	3	0	0	0	0	2	0	1	0	1	0	0	0	2	1	3	0	0	0
10	1AHI	A	CHO	3	0	1	0	0	1	1	5	0	0	2	0	3	0	2	2	0	0	1	1
11	1AOE	A	GW3	1	0	0	0	0	1	0	0	0	4	1	0	1	1	0	1	2	0	1	1
12	1AQU	B	EST	0	1	1	1	1	0	0	0	1	2	0	1	3	2	0	1	0	0	3	0
13	1AWB	B	IPD	1	0	0	3	0	3	0	4	1	2	0	0	0	0	0	1	3	0	0	0
14	1B4W	A	BOG	1	1	0	0	1	0	0	1	0	1	1	0	0	2	1	1	0	0	1	1
15	1B59	A	OVA	2	0	2	1	0	1	0	1	4	1	2	0	1	2	0	0	1	0	1	0
16	1B9C	A	CRO	0	1	2	0	0	1	3	0	1	1	3	0	0	2	0	2	3	0	1	4
17	1B9I	A	PXG	1	0	1	1	0	1	1	2	1	0	1	1	0	2	0	3	2	1	1	1
18	1B9V	A	RA2	1	6	1	1	0	4	0	0	0	1	1	0	0	0	0	1	1	2	1	0
19	1BAV	A	BIP	1	2	1	0	0	1	0	1	2	2	1	0	0	0	0	1	1	0	1	0
20	1BCC	E	BOG	1	0	1	0	0	0	1	0	0	0	0	0	0	0	0	0	0	0	1	0
21	1BDA	A	2Z0	1	1	0	2	4	0	1	4	1	1	2	0	0	0	0	2	0	1	1	1
22	1BL6	A	SB6	1	0	0	1	0	1	0	1	1	1	5	1	1	0	0	0	1	0	1	3
23	1BLS	A	IPP	0	0	0	0	0	0	0	1	0	0	0	1	0	0	0	2	1	0	1	0
24	1BM7	A	FLF	2	0	0	0	0	0	0	0	0	0	2	1	0	0	0	1	3	0	0	1
25	1BQM	A	HBY	0	0	0	0	0	0	0	1	1	0	2	3	0	1	3	0	0	1	3	2
26	1BT5	A	IM2	1	1	2	0	0	1	0	2	0	0	0	2	1	0	0	3	0	0	1	1
27	1BUQ	A	NTH	1	0	0	2	0	0	0	0	0	0	3	0	0	5	1	1	0	0	1	0
28	1BX4	A	ADN	1	0	3	2	1	0	1	3	0	0	4	0	0	2	0	1	0	0	0	0
29	1BZJ	A	PIC	1	1	0	2	1	0	1	1	0	1	0	0	0	1	0	1	0	0	1	1
30	1C1P	A	BAI	0	0	0	1	2	0	1	3	1	0	1	0	0	0	0	5	0	1	1	0
31	1C50	A	CHI	1	1	0	0	0	1	0	0	0	0	1	1	0	0	2	0	0	2	0	1
32	1C9C	A	PP3	1	2	1	1	0	0	0	3	2	2	1	1	0	1	1	2	1	1	2	0
33	1C9M	A	SEB	1	0	3	1	0	0	0	2	1	0	2	0	1	0	1	1	2	0	0	1
34	1CGK	A	NAR	0	0	1	1	1	1	0	4	0	1	1	0	1	2	1	2	4	0	0	2
35	1COW	B	AUR	0	0	0	0	0	1	0	0	0	0	0	0	0	0	0	0	0	0	0	0
36	1COW	F	AUR	1	1	0	0	0	1	3	0	0	2	3	2	0	0	1	0	0	0	2	0
37	1CQE	A	BOG	0	1	0	0	0	1	0	0	0	1	4	0	0	0	0	0	0	1	0	2
38	1CRX	B	PO4	0	2	0	0	0	0	0	0	1	1	0	1	0	0	0	0	0	1	1	0
39	1CZI	E	PHI	1	0	0	0	0	0	1	1	0	0	0	1	0	0	0	2	2	0	1	1
40	1D3H	A	A26	2	1	0	0	0	0	1	1	1	0	2	0	2	1	2	0	2	0	2	2
41	1D4F	A	ADN	0	0	2	2	0	2	1	1	3	0	3	1	2	1	0	0	3	0	0	0
42	1DFG	A	NDT	1	0	0	0	0	0	0	3	0	2	1	1	1	2	1	0	0	0	2	0
43	1DHT	A	DHT	0	0	1	0	1	1	0	1	1	0	2	0	2	2	1	2	0	0	2	3
44	1DX6	A	GNT	0	0	0	1	0	1	0	4	1	0	0	0	0	4	0	2	0	2	3	0
45	1DY3	A	87Y	0	2	1	3	0	0	1	3	0	0	1	0	0	1	3	0	1	1	1	0
46	1E2N	A	RCA	2	2	0	0	0	2	1	0	1	2	0	0	2	0	0	0	0	1	3	0
47	1E7P	B	F3S	2	0	0	0	3	0	0	1	0	1	2	0	1	1	0	0	2	0	0	0
48	1e+81	E	M91	1	0	0	6	0	0	0	3	0	5	2	0	0	4	0	2	2	0	2	0
49	1EBA	B	DBY	0	0	0	0	0	0	0	0	0	0	0	0	0	1	0	2	1	0	0	1
50	1ECZ	B	BOG	0	1	0	1	0	2	1	0	0	0	0	1	0	0	0	1	0	0	0	0
51	1EE2	A	CHD	0	0	1	0	2	0	0	0	1	1	3	0	1	1	1	2	0	0	0	1
52	1EEI	D	GAA	0	0	1	0	0	1	2	0	1	0	0	1	0	0	0	0	0	1	1	0
53	1EFA	A	NPF	1	1	2	2	0	0	2	0	1	1	3	0	0	2	1	2	0	1	0	0
54	1EHK	A	BNG	0	0	0	0	0	0	0	0	0	1	1	1	1	0	0	0	0	3	1	0
55	1EHK	B	BNG	0	0	0	0	0	1	0	1	0	0	0	0	0	0	0	0	0	0	0	0
56	1ELU	A	PDA	1	2	1	1	0	0	1	2	2	1	0	1	0	0	0	1	2	1	0	1
57	1EUP	A	ASD	2	1	0	0	0	1	0	0	0	1	5	0	0	3	0	2	1	0	1	1
58	1EYN	A	2AN	0	2	0	0	0	0	0	2	0	0	1	1	1	0	1	1	1	0	0	2
59	1EYS	M	BGL	1	0	0	0	0	0	0	0	0	2	2	0	0	1	0	0	0	2	0	1
60	1EYS	H	BGL	0	0	0	0	0	0	0	1	0	0	2	0	0	1	0	0	0	0	1	0
61	1F40	A	GPI	0	0	0	1	0	1	0	0	1	2	0	0	0	2	0	0	0	1	2	1
62	1FL6	L	AAH	0	1	1	0	0	1	0	1	1	0	0	0	0	0	0	0	0	0	1	1
63	1FP1	D	HCC	0	0	1	0	0	1	0	0	1	0	4	0	2	4	0	0	1	0	0	2
64	1FUP	A	PMA	1	0	2	0	0	0	1	0	0	0	0	0	1	0	0	3	1	0	0	0
65	1G9V	A	RQ3	1	0	0	1	0	0	0	0	1	0	1	1	0	1	0	0	0	0	0	1
66	1GG5	A	E09	0	0	0	0	0	0	0	2	2	0	0	0	1	1	0	0	0	1	1	0
67	1GSE	A	EAA	2	1	0	0	0	0	0	1	0	0	3	1	1	3	2	0	0	0	1	0
68	1H2S	A	BOG	2	2	0	0	0	1	0	1	1	1	6	0	0	1	0	0	0	0	2	0
69	1H47	A	GPP	1	1	0	0	0	1	0	1	0	1	1	0	0	2	0	0	2	0	0	0
70	1H4G	A	FXP	0	2	1	0	0	3	1	0	0	1	1	0	0	1	1	1	0	2	2	0
71	1H61	A	PDN	0	2	0	0	0	0	1	0	2	0	1	0	0	0	0	1	3	1	3	0
72	1HAK	A	K21	1	3	0	1	0	1	1	0	0	2	1	0	0	0	1	2	1	0	0	1
73	1HJ1	A	PMB	0	1	1	0	1	1	0	0	0	0	0	0	0	0	0	1	0	0	0	0
74	1HNU	A	REO	1	0	1	0	0	1	0	2	0	0	3	0	0	4	1	0	0	0	0	0
75	1HRK	A	CHD	0	1	0	0	0	0	1	0	1	1	5	0	2	2	1	2	0	1	0	2
76	1HZX	A	BNG	1	0	0	0	0	1	0	1	0	2	1	0	0	2	1	0	0	0	1	0
77	1I53	A	RTC	0	0	0	0	0	0	0	1	1	0	0	0	0	0	0	0	0	0	0	0
78	1I9H	A	BNI	2	0	2	1	0	0	0	1	0	0	3	0	0	0	0	4	1	3	1	1
79	1IDT	A	CB1	0	1	1	0	0	0	0	1	0	0	0	0	0	2	0	1	1	0	0	0
80	1IEC	A	SEB	1	2	1	0	1	0	0	1	1	1	3	0	0	0	0	1	0	0	0	2
81	1IYL	A	R64	0	0	1	1	1	1	1	0	1	1	6	0	0	6	0	0	0	0	5	1
82	1J0B	B	5PA	3	0	2	0	0	0	0	7	1	0	1	2	0	0	1	2	3	0	2	1
83	1J12	A	EBG	3	1	1	2	1	2	1	1	1	1	2	1	1	0	0	0	1	1	0	1
84	1JNH	H	ECO	1	2	0	0	0	0	1	1	0	0	1	0	0	0	0	1	1	2	1	0
85	1JR1	A	MOA	0	1	1	1	1	0	2	3	0	0	0	0	2	0	0	2	1	0	0	0
86	1JUT	A	LYD	1	0	0	1	0	1	0	1	0	2	2	1	0	1	0	0	0	2	1	1
87	1JVN	A	143	0	0	0	0	0	1	3	3	2	1	1	0	0	1	0	1	0	0	0	3
88	1JYV	A	145	0	0	2	1	0	1	1	0	2	0	0	0	1	1	0	0	0	2	1	2
89	1K3T	C	BRZ	0	1	1	1	1	1	0	0	1	1	0	0	0	0	0	2	3	0	1	0
90	1KDT	A	DOC	3	6	0	2	0	0	1	2	0	0	0	1	0	0	0	3	0	0	1	0
91	1KFY	C	BRS	2	1	0	0	0	1	0	0	0	0	1	0	0	0	0	0	0	1	0	0
92	1KFY	D	BRS	1	1	0	0	0	0	0	1	0	0	0	0	1	1	0	0	0	1	0	0
93	1KIC	A	NOS	0	0	2	3	0	1	0	0	0	0	1	1	1	0	0	0	1	3	1	0
94	1KLL	A	MC	1	0	0	1	0	1	0	0	1	0	1	0	0	0	1	0	0	0	1	0
95	1KRP	A	PST	0	0	0	2	0	2	1	0	0	0	1	0	0	2	0	1	2	0	2	0
96	1KRV	B	147	0	1	1	2	0	0	0	1	1	0	0	0	1	0	0	1	1	0	1	1
97	1KYN	A	KTP	1	1	0	0	1	1	0	3	1	1	0	2	0	1	0	4	0	0	2	1
98	1L0L	C	FMX	3	0	0	0	0	1	0	1	0	3	1	1	2	4	1	1	0	0	4	2
99	1LBC	B	CYZ	0	0	0	1	0	0	0	0	0	0	2	2	1	1	1	2	0	0	0	0
100	1LKD	A	BP6	1	0	1	1	0	1	0	0	5	1	0	0	1	2	1	1	0	0	1	1
101	1LW5	C	PLG	1	2	2	2	1	2	0	1	1	0	0	0	0	0	0	3	3	0	0	0
102	1M2Z	A	BOG	0	0	1	0	0	0	0	1	0	1	0	2	0	1	0	0	0	1	0	1
103	1MVN	A	PCO	4	1	1	0	0	0	0	1	0	1	1	2	3	0	0	2	0	0	0	1
104	1N0S	A	FLU	0	2	0	0	0	1	0	0	2	0	1	1	1	1	0	1	1	1	2	1
105	1N3I	B	DIH	3	0	1	0	0	1	0	2	2	0	1	0	1	0	0	1	1	0	2	2
106	1N3Z	A	ADN	2	0	2	1	2	0	0	0	1	0	0	1	0	0	0	1	0	0	0	1
107	1NBP	A	MHC	1	1	1	0	1	0	1	1	0	2	3	2	2	1	1	0	0	0	0	0
108	1NLP	C	MN8	0	0	0	1	0	0	0	0	0	0	0	0	0	0	0	0	2	1	1	0
109	1NX9	A	AIC	1	1	1	0	0	1	1	0	1	0	0	0	0	0	0	3	0	0	4	0
110	1OKE	A	BOG	2	0	0	0	0	1	2	1	0	1	4	0	0	2	0	1	2	0	0	1
111	1OSV	A	CHC	1	1	0	0	0	0	0	0	2	3	2	0	5	3	0	1	0	2	2	0
112	1PKG	A	PTR	1	2	1	2	0	0	0	1	0	0	2	0	0	1	1	0	0	0	0	0
113	1PP9	A	BHG	1	0	0	0	0	1	0	0	0	0	2	0	0	1	0	1	0	1	0	0
114	1PP9	B	BHG	1	2	0	0	0	2	1	0	0	0	0	0	0	0	1	1	0	0	0	0
115	1PP9	D	BHG	0	0	0	0	0	0	0	0	1	0	0	0	0	0	0	0	0	0	0	0
116	1PP9	F	BHG	0	2	0	1	0	3	0	0	0	0	0	0	0	0	0	0	0	0	0	0
117	1PPJ	G	BHG	0	0	0	0	0	1	0	0	0	0	0	0	0	0	0	0	0	1	0	1
118	1Q0B	A	NAT	2	1	0	1	0	3	0	1	0	1	1	0	0	0	1	0	0	1	1	0
119	1Q3A	C	NGH	1	0	0	0	0	1	0	0	5	0	3	0	0	0	1	1	0	0	1	1
120	1QW9	A	KHP	0	0	3	0	0	2	1	1	1	1	2	0	0	1	0	1	0	3	1	0
121	1QZR	A	CDX	0	0	1	0	0	0	1	0	1	0	0	0	0	0	0	0	1	0	2	0
122	1R4Z	A	RIL	1	0	1	0	0	0	0	3	2	3	3	0	1	0	0	1	0	0	0	1
123	1R8Q	A	AFB	1	0	0	1	0	0	0	0	0	0	0	0	1	0	0	0	1	0	1	1
124	1R8Q	E	AFB	0	0	1	1	0	1	0	1	0	1	0	0	0	1	0	0	1	2	1	2
125	1REJ	A	B1L	1	1	1	1	0	3	0	3	0	0	3	1	1	2	0	1	2	0	1	3
126	1RKW	A	PNT	1	0	1	0	0	3	2	0	0	0	0	1	0	0	0	1	1	1	4	2
127	1RQI	A	DST	0	1	0	7	0	0	2	0	0	0	1	2	0	0	0	1	1	0	0	0
128	1RQR	B	5FD	0	0	0	1	0	0	0	0	0	0	1	0	0	1	1	1	4	1	2	0
129	1RRI	A	A45	1	0	0	0	0	1	0	2	0	0	0	2	0	0	0	0	0	0	2	0
130	1S2C	A	FLF	0	0	1	0	0	0	0	0	1	0	1	0	1	2	1	1	0	2	4	0
131	1S2D	A	AR4	1	0	0	3	0	0	0	3	0	2	0	0	0	4	1	2	0	0	2	0
132	1S36	A	CEI	1	0	0	0	0	0	0	1	3	4	1	1	2	5	0	1	1	3	2	2
133	1SA0	A	CN2	1	0	0	0	0	0	0	0	0	0	0	0	0	0	0	1	1	0	0	1
134	1SEZ	A	OMN	1	1	0	0	1	0	0	4	0	0	4	0	0	3	0	0	2	0	0	1
135	1SHJ	A	NXN	0	0	1	0	1	1	0	0	0	2	0	2	0	1	1	0	1	0	2	2
136	1SIH	A	MBQ	1	0	1	2	0	0	0	2	1	1	1	0	0	2	1	0	2	1	4	1
137	1SJD	A	NPG	0	2	1	3	0	1	1	1	0	1	0	3	2	3	0	2	1	0	1	0
138	1SQI	A	869	1	0	2	0	0	1	3	1	2	0	2	0	0	4	1	1	0	0	0	2
139	1SUX	A	BTS	0	1	0	0	0	0	0	0	0	0	0	0	0	1	0	0	0	0	0	0
140	1SZR	A	PLG	2	2	0	1	0	1	0	4	1	0	0	1	0	1	1	1	0	0	1	0
141	1T1R	B	IMB	0	0	1	2	0	3	0	0	2	1	0	2	2	0	1	1	0	1	0	0
142	1T3T	A	CYG	1	1	1	1	0	1	1	2	2	0	0	0	1	2	0	1	0	0	0	1
143	1T6H	A	PHI	1	2	0	0	0	0	0	0	0	1	5	0	1	0	0	0	2	1	0	2
144	1T83	A	HG2	0	1	0	0	0	0	0	0	0	0	0	1	2	0	0	1	0	0	0	0
145	1T9B	A	1CS	3	0	0	0	0	0	0	1	0	0	1	1	0	1	1	0	0	0	0	1
146	1T9H	A	IUM	0	1	0	0	0	1	1	0	0	1	0	0	0	0	2	0	0	0	2	0
147	1TAU	A	BGL	1	1	0	0	0	1	1	1	0	0	0	0	1	1	0	0	0	1	0	0
148	1TC1	A	FMB	1	0	0	2	0	0	0	0	0	1	1	1	0	1	0	0	0	0	0	1
149	1TFQ	A	998	0	0	0	1	0	1	1	1	0	0	1	3	0	0	0	0	1	2	0	1
150	1TXC	B	2AN	2	0	0	0	0	1	1	2	0	3	1	1	0	2	0	1	0	0	0	1
151	1U2R	A	DDE	1	1	2	1	0	0	1	1	2	1	0	0	0	0	0	0	0	0	0	0
152	1U4S	A	BIH	1	2	1	1	0	0	0	1	1	0	1	0	0	0	3	0	0	0	0	0
153	1U7G	A	BOG	0	1	0	2	0	1	0	1	0	0	4	1	0	2	0	2	1	1	0	3
154	1U9V	A	IHE	2	0	1	0	3	0	1	4	1	0	2	0	0	0	0	0	0	1	1	0
155	1UAY	A	ADN	3	2	0	2	0	0	0	3	0	0	1	0	0	0	1	1	1	0	0	3
156	1UTR	A	PCB	1	0	0	0	0	0	0	1	0	2	4	0	0	1	0	0	1	0	1	2
157	1UYS	A	H1L	1	0	0	0	0	0	0	2	0	1	2	0	0	0	0	1	0	0	1	0
158	1VAF	A	ARR	1	0	3	0	0	1	2	1	0	0	0	0	1	1	1	0	0	2	2	1
159	1VEA	A	HBN	0	1	0	0	0	1	0	3	2	0	0	0	0	1	0	0	1	0	0	0
160	1VKG	B	CRI	0	0	0	2	0	0	0	2	3	0	0	0	1	2	0	0	0	0	1	0
161	1W9D	M	SEH	0	2	0	0	0	3	1	0	0	2	0	1	0	4	0	1	1	1	2	0
162	1X8I	A	BMH	0	0	1	2	1	0	0	1	3	1	1	1	0	2	0	0	2	1	0	1
163	1X8V	A	ESL	1	1	0	0	0	0	1	0	2	1	2	0	2	3	0	1	0	0	1	1
164	1XK9	A	P34	2	0	0	0	0	1	1	1	1	1	1	0	0	0	0	0	1	0	2	0
165	1YIK	A	MM1	0	0	1	1	0	0	0	0	0	0	1	0	0	0	0	0	0	2	0	0
166	1YK3	D	BOG	0	0	0	2	0	0	0	4	1	1	3	1	0	1	0	1	1	1	1	0
167	1YP2	A	PMB	0	0	0	0	1	0	0	0	0	1	1	2	0	0	0	0	0	0	0	1
168	1Z7Y	A	AA5	2	0	1	0	0	0	2	6	1	3	0	0	0	1	1	4	4	0	1	1
169	2A8T	A	ADN	1	1	1	0	1	0	1	4	1	1	0	0	0	2	0	1	1	0	0	0
170	2AEO	A	CPT	0	0	0	0	0	0	0	1	1	0	0	0	0	0	0	1	1	0	0	0
171	2AJ8	B	SC3	0	1	1	0	0	2	0	0	1	0	0	0	0	1	0	1	0	2	4	2
172	2BM2	C	PM2	0	0	0	1	2	1	2	3	0	1	0	0	0	0	0	3	0	1	0	1
173	2BT4	B	CA2	2	3	2	0	0	0	0	1	2	2	3	0	0	0	1	1	0	0	1	0
174	2BU3	A	3GC	1	1	1	1	1	0	3	3	1	1	0	0	0	0	0	0	1	0	1	1
175	2BVC	F	P3S	1	4	1	0	0	6	1	2	2	0	0	0	0	0	0	0	0	0	2	1
176	2BXE	A	1FL	0	2	1	0	2	0	0	1	0	1	4	1	0	2	0	1	0	0	1	1
177	2CLE	B	F6F	0	0	0	0	0	0	0	0	0	0	0	0	0	0	1	0	0	0	0	0
178	2CVD	A	HQL	0	1	0	0	1	0	0	1	0	1	2	0	2	2	0	0	1	1	2	0
179	2D97	A	IYR	1	0	0	0	0	1	0	0	0	0	1	0	0	1	1	2	0	1	2	2
180	2EVC	A	FC3	0	0	0	2	2	2	0	0	4	0	0	0	0	1	0	0	1	1	2	0
181	2F11	A	IEM	1	4	1	0	0	2	1	0	1	1	1	0	1	0	0	0	0	0	4	0
182	2FAK	H	SA1	2	1	0	0	1	0	0	3	0	0	0	1	0	0	0	2	4	0	0	0
183	2GFD	A	RDA	2	0	2	1	0	0	0	2	0	2	2	1	1	1	0	0	2	0	1	2
184	2GIC	A	IUM	0	1	1	0	0	2	0	0	0	0	0	0	0	0	0	0	0	0	0	0
185	2IPK	A	4DP	0	0	1	0	0	0	0	1	1	0	0	0	0	1	0	0	1	0	0	1
186	2IPK	B	4DP	1	0	0	0	0	1	0	0	0	1	0	0	0	4	0	1	0	1	0	0
187	2IYY	A	S3P	0	3	0	1	0	1	0	3	0	0	3	1	0	2	2	0	0	0	0	0
188	2OOW	A	OX4	1	0	0	0	0	0	0	0	1	1	0	1	2	1	1	1	0	0	1	1
189	2OQW	A	CS3	0	2	1	1	0	0	0	1	1	0	1	0	0	1	0	1	1	0	3	0
190	2ORK	B	IPD	0	1	2	1	0	2	0	0	0	0	0	0	0	0	0	0	0	0	0	0
191	2OT1	A	N3P	1	2	0	0	0	1	1	2	0	0	1	0	0	0	0	1	0	0	1	0
192	2VLE	A	DZN	0	0	1	1	3	1	0	0	0	0	2	0	2	5	0	0	1	1	0	2
193	3PCI	A	IHB	0	1	0	0	0	0	0	1	0	0	0	0	0	0	1	0	1	0	1	0
194	4AC9	A	CMH	3	0	0	0	0	0	0	0	0	2	1	0	0	2	1	0	0	0	2	2
195	6PRC	L	CEB	2	0	1	0	0	1	0	1	1	2	3	0	0	1	0	1	0	0	1	1
196	11GS	A	EAA	0	1	1	0	0	0	0	2	0	1	0	0	0	1	0	0	0	0	2	2
			SUM	158	142	110	123	51	131	84	217	126	137	227	81	87	194	71	162	130	88	181	133
			MEAN	0.806122	0.72449	0.561224	0.627551	0.260204	0.668367	0.428571	1.10714	0.642857	0.69898	1.15816	0.413265	0.443878	0.989796	0.362245	0.826531	0.663265	0.44898	0.923469	0.678571
			STDEV	0.896239	1.02061	0.758762	1.00718	0.639429	0.9099	0.723241	1.32191	0.936442	0.953374	1.36268	0.6851	0.792214	1.24443	0.629532	0.971655	0.965496	0.745894	1.06663	0.8556
			ST ERROR	0.0640171	0.072901	0.0541973	0.0719416	0.0456735	0.0649928	0.05166	0.0944219	0.0668887	0.0680981	0.0973346	0.0489357	0.0565867	0.0888881	0.0449666	0.0694039	0.068964	0.0532781	0.076188	0.0611143

[truncated: 1 more sheets: Table K]
