# Supplementary material for: Composition of Overlapping Protein-Protein and Protein-Ligand Interfaces
Source: PLoS One. 2015 Oct 30;10(10):e0140965. doi: 10.1371/journal.pone.0140965 (PMC4627654; doi:10.1371/journal.pone.0140965)
Supplement: S4 File — The propensity values of 20 amino acids of the first protein (Pi1) of the dataset of PP homodimer complexes from the ABC database (ABC-P1-homo) (Table A). The propensity values of 20 amino acids of the second protein (Pi2) of the dataset of PP homodimer complexes from the ABC database (ABC-P2-homo) (Table B). The propensity values of 20 amino acids of the first protein (Pi1) of the dataset of PP heterodimer complexes from the ABC database (ABC-P1-hetero) (Table C). The propensity values of 20 amino acids of the second protein (Pi2) of the dataset of PP heterodimer complexes from the ABC database (ABC-P2-hetero) (Table D). The propensity values of 20 amino acids of the first protein (Pi1) of the dataset of PP homodimer complexes from the PIBASE database (PIB-P1-homo) (Table E). The propensity values of 20 amino acids of the second protein (Pi2) of the dataset of PP homodimer complexes from the PIBASE database (PIB-P2-homo) (Table F). The propensity values of 20 amino acids of the first protein (Pi1) of the dataset of PP heterodimer complexes from the PIBASE database (PIB-P1-hetero) (Table G). The propensity values of 20 amino acids of the second protein (Pi2) of the dataset of PP heterodimer complexes from the PIBASE database (PIB-P2-hetero) (Table H). The propensity values of 20 amino acids of the dataset of PL complexes from the ABC database (PL-ABC) (Table I). The propensity values of 20 amino acids of the dataset of PL complexes from the PIBASE database (PL-PIBASE) (Table J). The propensity values of 20 amino acids of the dataset of PL complexes from the ABC database (PL-Timbal) (Table K). (XLSX) [file pone.0140965.s004.xlsx]

## Sheet: Table A
		Interface	Surface	Propensity
		ABC-P1-homo	ABC-P1-homo	ABC-P1-homo
H	ALA	214	1391	0.809336
H	ILE	177	853	1.09161
H	LEU	305	1451	1.1058
H	MET	92	354	1.36718
H	PHE	137	683	1.05522
H	PRO	134	842	0.837211
H	VAL	188	1148	0.861506
C	ARG	214	846	1.33072
C	ASP	168	1124	0.786294
C	GLU	198	1210	0.860839
C	LYS	195	1118	0.917561
P	ASN	156	828	0.991143
P	CYS	35	238	0.77363
P	HIS	87	372	1.23032
P	GLN	135	668	1.06316
P	SER	185	1012	0.961686
P	THR	199	951	1.10082
P	TRP	58	197	1.54883
P	TYR	153	622	1.29403
	GLY	246	1326	0.975964
	SUM	3276	17234
				H=hydrophobic
				C=charged
				P=polar

## Sheet: Table B
		Interface	Surface	Propensity
		ABC-P2-homo	ABC-P2-homo	ABC-P2-homo
H	ALA	231	1373	0.878396
H	ILE	165	858	1.00403
H	LEU	332	1442	1.20205
H	MET	97	356	1.42256
H	PHE	147	676	1.13532
H	PRO	131	859	0.796209
H	VAL	181	1138	0.830396
C	ARG	221	839	1.37524
C	ASP	172	1121	0.801073
C	GLU	199	1211	0.857942
C	LYS	180	1131	0.83092
P	ASN	154	830	0.968705
P	CYS	36	237	0.793055
P	HIS	89	375	1.2391
P	GLN	143	659	1.13292
P	SER	189	1017	0.970264
P	THR	206	954	1.12737
P	TRP	44	212	1.08359
P	TYR	148	628	1.23041
	GLY	239	1334	0.935387
	SUM	3304	17250
				H=hydrophobic
				C=charged
				P=polar

## Sheet: Table C
		Interface	Surface	Propensity
		ABC-P1-hetero	ABC-P1-hetero	ABC-P1-hetero
H	ALA	158	909	0.858008
H	ILE	137	658	1.02776
H	LEU	201	1029	0.964226
H	MET	62	259	1.18165
H	PHE	151	494	1.50886
H	PRO	118	674	0.864212
H	VAL	145	898	0.797058
C	ARG	141	563	1.23626
C	ASP	155	857	0.89279
C	GLU	159	759	1.03408
C	LYS	98	824	0.58708
P	ASN	117	723	0.798814
P	CYS	83	211	1.94175
P	HIS	95	282	1.66293
P	GLN	121	567	1.05342
P	SER	190	976	0.960953
P	THR	143	972	0.72622
P	TRP	80	271	1.4572
P	TYR	168	501	1.65527
	GLY	208	1049	0.978783
	SUM	2730	13476
				H=hydrophobic
				C=charged
				P=polar

## Sheet: Table D
		Interface	Surface	Propensity
		ABC-P2-hetero	ABC-P2-hetero	ABC-P2-hetero
H	ALA	136	754	0.755474
H	ILE	112	428	1.09604
H	LEU	186	992	0.785332
H	MET	65	190	1.43289
H	PHE	115	374	1.28789
H	PRO	123	549	0.938393
H	VAL	131	634	0.865434
C	ARG	162	454	1.49455
C	ASP	123	560	0.91996
C	GLU	109	677	0.674357
C	LYS	110	625	0.737165
P	ASN	119	426	1.17001
P	CYS	60	244	1.02994
P	HIS	75	191	1.64467
P	GLN	103	430	1.00328
P	SER	161	714	0.944451
P	THR	140	600	0.977302
P	TRP	64	158	1.69658
P	TYR	123	352	1.46357
	GLY	187	717	1.09238
	SUM	2404	10069
				H=hydrophobic
				C=charged
				P=polar

## Sheet: Table E
		Interface	Surface	Propensity
		PIB-P1-homo	PIB-P1-homo	PIB-P1-homo
H	ALA	921	6020	0.895877
H	ILE	656	4158	0.923856
H	LEU	1133	6585	1.00753
H	MET	317	1545	1.20148
H	PHE	609	2905	1.2276
H	PRO	679	3759	1.05775
H	VAL	789	5089	0.907883
C	ARG	903	4042	1.30821
C	ASP	765	4797	0.933849
C	GLU	839	5644	0.870483
C	LYS	734	4887	0.879506
P	ASN	597	3482	1.00399
P	CYS	123	900	0.800291
P	HIS	364	1893	1.12599
P	GLN	519	2822	1.07695
P	SER	808	4705	1.00563
P	THR	731	4362	0.981334
P	TRP	214	1056	1.18668
P	TYR	606	2748	1.29134
	GLY	847	5628	0.881281
	SUM	13154	77027
				H=hydrophobic
				C=charged
				P=polar

## Sheet: Table F
		Interface	Surface	Propensity
		PIB-P2-homo	PIB-P2-homo	PIB-P2-homo
H	ALA	921	5979	0.902041
H	ILE	662	4179	0.927643
H	LEU	1140	6626	1.00751
H	MET	322	1558	1.21027
H	PHE	591	2921	1.18482
H	PRO	683	3749	1.06684
H	VAL	764	5131	0.87194
C	ARG	930	3998	1.36218
C	ASP	750	4800	0.914988
C	GLU	828	5625	0.861992
C	LYS	707	4886	0.847347
P	ASN	609	3442	1.0361
P	CYS	117	899	0.762117
P	HIS	356	1897	1.09895
P	GLN	528	2780	1.1122
P	SER	818	4658	1.02837
P	THR	739	4327	1.00012
P	TRP	200	1059	1.10593
P	TYR	605	2728	1.29869
	GLY	848	5576	0.890571
	SUM	13118	76818
				H=hydrophobic
				C=charged
				P=polar

## Sheet: Table G
		Interface	Surface	Propensity
		PIB-P1-hetero	PIB-P1-hetero	PIB-P1-hetero
H	ALA	209	1279	0.808657
H	ILE	189	974	0.960265
H	LEU	301	1529	0.974198
H	MET	88	356	1.22327
H	PHE	197	735	1.32638
H	PRO	188	964	0.965093
H	VAL	225	1259	0.884393
C	ARG	202	861	1.16101
C	ASP	186	1065	0.864275
C	GLU	225	1216	0.915667
C	LYS	197	1154	0.84479
P	ASN	179	810	1.09359
P	CYS	51	263	0.959628
P	HIS	100	430	1.15085
P	GLN	193	679	1.40662
P	SER	256	1243	1.01919
P	THR	200	1110	0.891652
P	TRP	93	311	1.47983
P	TYR	176	651	1.33789
	GLY	227	1332	0.843354
	SUM	3682	18221
				H=hydrophobic
				C=charged
				P=polar

## Sheet: Table H
		Interface	Surface	Propensity
		PIB-P2-hetero	PIB-P2-hetero	PIB-P2-hetero
H	ALA	189	1237	0.784694
H	ILE	176	937	0.964676
H	LEU	267	1735	0.790351
H	MET	83	373	1.14282
H	PHE	179	762	1.20644
H	PRO	174	908	0.984174
H	VAL	199	1188	0.86029
C	ARG	228	772	1.51679
C	ASP	198	949	1.07154
C	GLU	227	1183	0.985484
C	LYS	190	1106	0.882281
P	ASN	149	822	0.930942
P	CYS	35	288	0.624143
P	HIS	92	394	1.19922
P	GLN	187	738	1.30135
P	SER	245	1308	0.961981
P	THR	175	1108	0.81116
P	TRP	107	231	2.37892
P	TYR	183	628	1.49658
	GLY	200	1221	0.841245
	SUM	3483	17888
				H=hydrophobic
				C=charged
				P=polar

## Sheet: Table I
		Interface	Surface	Propensity
		PL-ABC	PL-ABC	PL-ABC
H	ALA	77	2458	0.754164
H	ILE	60	1699	0.850188
H	LEU	99	2779	0.857637
H	MET	35	725	1.16222
H	PHE	81	1326	1.47061
H	PRO	39	1680	0.558872
H	VAL	94	2200	1.02864
C	ARG	84	1756	1.15163
C	ASP	74	2085	0.854442
C	GLU	67	2212	0.7292
C	LYS	64	2104	0.732304
P	ASN	60	1747	0.826829
P	CYS	48	525	2.2011
P	HIS	53	728	1.75268
P	GLN	53	1392	0.916629
P	SER	106	2220	1.1495
P	THR	58	2105	0.663335
P	TRP	52	574	2.18096
P	TYR	96	1332	1.7351
	GLY	123	2611	1.13411
	SUM	1423	34258
				H=hydrophobic
				C=charged
				P=polar

## Sheet: Table J
		Interface	Surface	Propensity
		PL-PIBASE	PL-PIBASE	PL-PIBASE
H	ALA	158	3898	0.785595
H	ILE	137	2626	1.01113
H	LEU	227	4480	0.982044
H	MET	87	1016	1.65962
H	PHE	194	1959	1.91933
H	PRO	71	2679	0.513652
H	VAL	133	3321	0.776186
C	ARG	142	2804	0.981507
C	ASP	123	3097	0.769745
C	GLU	131	3536	0.718029
C	LYS	81	3147	0.498852
P	ASN	110	2252	0.946689
P	CYS	51	628	1.57396
P	HIS	126	1295	1.88575
P	GLN	84	1969	0.826831
P	SER	162	3059	1.0264
P	THR	130	2965	0.849771
P	TRP	88	758	2.25007
P	TYR	181	1819	1.92854
	GLY	217	3723	1.12967
	SUM	2633	51031
				H=hydrophobic
				C=charged
				P=polar

[truncated: 1 more sheets: Table K]
