# Supplementary material for: Composition of Overlapping Protein-Protein and Protein-Ligand Interfaces
Source: PLoS One. 2015 Oct 30;10(10):e0140965. doi: 10.1371/journal.pone.0140965 (PMC4627654; doi:10.1371/journal.pone.0140965)
Supplement: S5 File — The frequencies and propensities of 400 amino acid contacts of the dataset of PP complexes from the ABC database (Table A). The frequencies and propensities of 400 amino acid contacts of the dataset of PP complexes from the PIBASE database (Table B). (XLSX) [file pone.0140965.s005.xlsx]

## Sheet: Table A
	Amino acid	Amino acid	∑ contacts	∑ All residue	∑ observed X	∑All surface residues	∑ observed Y	∑ All surface residues
No.	X	Y	XY	contact	on surface	of first protein	on surface	of second protein	Propensities
1	ALA	ALA	60	15902	2672	36716	2494	33024	0.686518
2	ALA	ARG	65	15902	2672	36716	1676	33024	1.10672
3	ALA	ASN	29	15902	2672	36716	1529	33024	0.541237
4	ALA	ASP	33	15902	2672	36716	1976	33024	0.476567
5	ALA	CYS	13	15902	2672	36716	577	33024	0.642931
6	ALA	GLN	33	15902	2672	36716	1332	33024	0.706979
7	ALA	GLU	25	15902	2672	36716	2196	33024	0.324866
8	ALA	GLY	42	15902	2672	36716	2477	33024	0.48386
9	ALA	HIS	13	15902	2672	36716	730	33024	0.50818
10	ALA	ILE	44	15902	2672	36716	1563	33024	0.803324
11	ALA	LEU	94	15902	2672	36716	2952	33024	0.908674
12	ALA	LYS	21	15902	2672	36716	2046	33024	0.292894
13	ALA	MET	30	15902	2672	36716	708	33024	1.20916
14	ALA	PHE	44	15902	2672	36716	1312	33024	0.957008
15	ALA	PRO	38	15902	2672	36716	1662	33024	0.652453
16	ALA	SER	44	15902	2672	36716	2081	33024	0.603361
17	ALA	THR	43	15902	2672	36716	1900	33024	0.64582
18	ALA	TRP	23	15902	2672	36716	478	33024	1.37308
19	ALA	TYR	43	15902	2672	36716	1251	33024	0.980862
20	ALA	VAL	63	15902	2672	36716	2084	33024	0.86266
21	ARG	ALA	55	15902	1764	36716	2494	33024	0.953237
22	ARG	ARG	97	15902	1764	36716	1676	33024	2.50168
23	ARG	ASN	48	15902	1764	36716	1529	33024	1.35696
24	ARG	ASP	87	15902	1764	36716	1976	33024	1.90312
25	ARG	CYS	16	15902	1764	36716	577	33024	1.19861
26	ARG	GLN	39	15902	1764	36716	1332	33024	1.2656
27	ARG	GLU	102	15902	1764	36716	2196	33024	2.00772
28	ARG	GLY	85	15902	1764	36716	2477	33024	1.4833
29	ARG	HIS	29	15902	1764	36716	730	33024	1.71716
30	ARG	ILE	53	15902	1764	36716	1563	33024	1.46572
31	ARG	LEU	94	15902	1764	36716	2952	33024	1.3764
32	ARG	LYS	46	15902	1764	36716	2046	33024	0.971822
33	ARG	MET	34	15902	1764	36716	708	33024	2.07578
34	ARG	PHE	51	15902	1764	36716	1312	33024	1.68024
35	ARG	PRO	57	15902	1764	36716	1662	33024	1.48244
36	ARG	SER	72	15902	1764	36716	2081	33024	1.49553
37	ARG	THR	73	15902	1764	36716	1900	33024	1.66075
38	ARG	TRP	25	15902	1764	36716	478	33024	2.26072
39	ARG	TYR	54	15902	1764	36716	1251	33024	1.86583
40	ARG	VAL	54	15902	1764	36716	2084	33024	1.12003
41	ASN	ALA	40	15902	1824	36716	2494	33024	0.670459
42	ASN	ARG	59	15902	1824	36716	1676	33024	1.47159
43	ASN	ASN	68	15902	1824	36716	1529	33024	1.85913
44	ASN	ASP	34	15902	1824	36716	1976	33024	0.719284
45	ASN	CYS	11	15902	1824	36716	577	33024	0.796939
46	ASN	GLN	31	15902	1824	36716	1332	33024	0.972895
47	ASN	GLU	52	15902	1824	36716	2196	33024	0.989873
48	ASN	GLY	52	15902	1824	36716	2477	33024	0.877578
49	ASN	HIS	24	15902	1824	36716	730	33024	1.37435
50	ASN	ILE	27	15902	1824	36716	1563	33024	0.722126
51	ASN	LEU	47	15902	1824	36716	2952	33024	0.665564
52	ASN	LYS	30	15902	1824	36716	2046	33024	0.612949
53	ASN	MET	22	15902	1824	36716	708	33024	1.29897
54	ASN	PHE	22	15902	1824	36716	1312	33024	0.700967
55	ASN	PRO	29	15902	1824	36716	1662	33024	0.729416
56	ASN	SER	41	15902	1824	36716	2081	33024	0.823607
57	ASN	THR	55	15902	1824	36716	1900	33024	1.21009
58	ASN	TRP	8	15902	1824	36716	478	33024	0.699633
59	ASN	TYR	39	15902	1824	36716	1251	33024	1.30321
60	ASN	VAL	26	15902	1824	36716	2084	33024	0.521536
61	ASP	ALA	35	15902	2304	36716	2494	33024	0.464432
62	ASP	ARG	115	15902	2304	36716	1676	33024	2.27078
63	ASP	ASN	34	15902	2304	36716	1529	33024	0.735906
64	ASP	ASP	49	15902	2304	36716	1976	33024	0.820654
65	ASP	CYS	3	15902	2304	36716	577	33024	0.172066
66	ASP	GLN	30	15902	2304	36716	1332	33024	0.745363
67	ASP	GLU	27	15902	2304	36716	2196	33024	0.406895
68	ASP	GLY	38	15902	2304	36716	2477	33024	0.507701
69	ASP	HIS	36	15902	2304	36716	730	33024	1.63204
70	ASP	ILE	22	15902	2304	36716	1563	33024	0.465816
71	ASP	LEU	37	15902	2304	36716	2952	33024	0.414798
72	ASP	LYS	71	15902	2304	36716	2046	33024	1.14843
73	ASP	MET	13	15902	2304	36716	708	33024	0.60766
74	ASP	PHE	22	15902	2304	36716	1312	33024	0.554932
75	ASP	PRO	32	15902	2304	36716	1662	33024	0.637191
76	ASP	SER	47	15902	2304	36716	2081	33024	0.74744
77	ASP	THR	54	15902	2304	36716	1900	33024	0.94057
78	ASP	TRP	10	15902	2304	36716	478	33024	0.692346
79	ASP	TYR	43	15902	2304	36716	1251	33024	1.13753
80	ASP	VAL	24	15902	2304	36716	2084	33024	0.381122
81	CYS	ALA	10	15902	567	36716	2494	33024	0.539205
82	CYS	ARG	31	15902	567	36716	1676	33024	2.48736
83	CYS	ASN	8	15902	567	36716	1529	33024	0.703611
84	CYS	ASP	3	15902	567	36716	1976	33024	0.204167
85	CYS	CYS	20	15902	567	36716	577	33024	4.66127
86	CYS	GLN	8	15902	567	36716	1332	33024	0.807674
87	CYS	GLU	12	15902	567	36716	2196	33024	0.734851
88	CYS	GLY	18	15902	567	36716	2477	33024	0.97723
89	CYS	HIS	6	15902	567	36716	730	33024	1.1053
90	CYS	ILE	12	15902	567	36716	1563	33024	1.03246
91	CYS	LEU	18	15902	567	36716	2952	33024	0.819986
92	CYS	LYS	8	15902	567	36716	2046	33024	0.525817
93	CYS	MET	15	15902	567	36716	708	33024	2.8491
94	CYS	PHE	12	15902	567	36716	1312	33024	1.22998
95	CYS	PRO	9	15902	567	36716	1662	33024	0.728219
96	CYS	SER	8	15902	567	36716	2081	33024	0.516973
97	CYS	THR	6	15902	567	36716	1900	33024	0.424666
98	CYS	TRP	6	15902	567	36716	478	33024	1.688
99	CYS	TYR	13	15902	567	36716	1251	33024	1.39745
100	CYS	VAL	10	15902	567	36716	2084	33024	0.645286
101	GLN	ALA	39	15902	1491	36716	2494	33024	0.799694
102	GLN	ARG	46	15902	1491	36716	1676	33024	1.40359
103	GLN	ASN	28	15902	1491	36716	1529	33024	0.936497
104	GLN	ASP	39	15902	1491	36716	1976	33024	1.00933
105	GLN	CYS	11	15902	1491	36716	577	33024	0.974928
106	GLN	GLN	44	15902	1491	36716	1332	33024	1.68929
107	GLN	GLU	27	15902	1491	36716	2196	33024	0.628763
108	GLN	GLY	40	15902	1491	36716	2477	33024	0.825828
109	GLN	HIS	17	15902	1491	36716	730	33024	1.19092
110	GLN	ILE	36	15902	1491	36716	1563	33024	1.17787
111	GLN	LEU	71	15902	1491	36716	2952	33024	1.22998
112	GLN	LYS	36	15902	1491	36716	2046	33024	0.899814
113	GLN	MET	21	15902	1491	36716	708	33024	1.51685
114	GLN	PHE	33	15902	1491	36716	1312	33024	1.28628
115	GLN	PRO	27	15902	1491	36716	1662	33024	0.830785
116	GLN	SER	52	15902	1491	36716	2081	33024	1.27787
117	GLN	THR	40	15902	1491	36716	1900	33024	1.07662
118	GLN	TRP	13	15902	1491	36716	478	33024	1.39082
119	GLN	TYR	47	15902	1491	36716	1251	33024	1.9213
120	GLN	VAL	31	15902	1491	36716	2084	33024	0.760711
121	GLU	ALA	36	15902	2326	36716	2494	33024	0.473184
122	GLU	ARG	122	15902	2326	36716	1676	33024	2.38621
123	GLU	ASN	42	15902	2326	36716	1529	33024	0.900462
124	GLU	ASP	32	15902	2326	36716	1976	33024	0.530868
125	GLU	CYS	6	15902	2326	36716	577	33024	0.340878
126	GLU	GLN	44	15902	2326	36716	1332	33024	1.08286
127	GLU	GLU	63	15902	2326	36716	2196	33024	0.940442
128	GLU	GLY	53	15902	2326	36716	2477	33024	0.701412
129	GLU	HIS	42	15902	2326	36716	730	33024	1.88604
130	GLU	ILE	28	15902	2326	36716	1563	33024	0.587249
131	GLU	LEU	65	15902	2326	36716	2952	33024	0.721806
132	GLU	LYS	86	15902	2326	36716	2046	33024	1.3779
133	GLU	MET	28	15902	2326	36716	708	33024	1.29643
134	GLU	PHE	52	15902	2326	36716	1312	33024	1.29925
135	GLU	PRO	38	15902	2326	36716	1662	33024	0.749508
136	GLU	SER	50	15902	2326	36716	2081	33024	0.787629
137	GLU	THR	47	15902	2326	36716	1900	33024	0.810901
138	GLU	TRP	23	15902	2326	36716	478	33024	1.57733
139	GLU	TYR	44	15902	2326	36716	1251	33024	1.15297
140	GLU	VAL	47	15902	2326	36716	2084	33024	0.739305
141	GLY	ALA	53	15902	2829	36716	2494	33024	0.572769
142	GLY	ARG	105	15902	2829	36716	1676	33024	1.68856
143	GLY	ASN	50	15902	2829	36716	1529	33024	0.881379
144	GLY	ASP	38	15902	2829	36716	1976	33024	0.518319
145	GLY	CYS	18	15902	2829	36716	577	33024	0.840808
146	GLY	GLN	48	15902	2829	36716	1332	33024	0.971264
147	GLY	GLU	54	15902	2829	36716	2196	33024	0.662768
148	GLY	GLY	84	15902	2829	36716	2477	33024	0.914016
149	GLY	HIS	27	15902	2829	36716	730	33024	0.996876
150	GLY	ILE	49	15902	2829	36716	1563	33024	0.844963
151	GLY	LEU	71	15902	2829	36716	2952	33024	0.64825
152	GLY	LYS	46	15902	2829	36716	2046	33024	0.605972
153	GLY	MET	36	15902	2829	36716	708	33024	1.37047
154	GLY	PHE	55	15902	2829	36716	1312	33024	1.12987
155	GLY	PRO	58	15902	2829	36716	1662	33024	0.940583
156	GLY	SER	59	15902	2829	36716	2081	33024	0.764153
157	GLY	THR	59	15902	2829	36716	1900	33024	0.836949
158	GLY	TRP	21	15902	2829	36716	478	33024	1.18411
159	GLY	TYR	62	15902	2829	36716	1251	33024	1.33578
160	GLY	VAL	51	15902	2829	36716	2084	33024	0.659588
161	HIS	ALA	17	15902	836	36716	2494	33024	0.621698
162	HIS	ARG	38	15902	836	36716	1676	33024	2.06793
163	HIS	ASN	22	15902	836	36716	1529	33024	1.31233
164	HIS	ASP	34	15902	836	36716	1976	33024	1.56935
165	HIS	CYS	17	15902	836	36716	577	33024	2.6872
166	HIS	GLN	17	15902	836	36716	1332	33024	1.16405
167	HIS	GLU	46	15902	836	36716	2196	33024	1.91052
168	HIS	GLY	35	15902	836	36716	2477	33024	1.28875
169	HIS	HIS	28	15902	836	36716	730	33024	3.49834
170	HIS	ILE	23	15902	836	36716	1563	33024	1.34213
171	HIS	LEU	44	15902	836	36716	2952	33024	1.35945
172	HIS	LYS	23	15902	836	36716	2046	33024	1.0253
173	HIS	MET	21	15902	836	36716	708	33024	2.70529
174	HIS	PHE	27	15902	836	36716	1312	33024	1.87697
175	HIS	PRO	14	15902	836	36716	1662	33024	0.768288
176	HIS	SER	33	15902	836	36716	2081	33024	1.44633
177	HIS	THR	32	15902	836	36716	1900	33024	1.53611
178	HIS	TRP	7	15902	836	36716	478	33024	1.33566
179	HIS	TYR	30	15902	836	36716	1251	33024	2.18721
180	HIS	VAL	18	15902	836	36716	2084	33024	0.787774
181	ILE	ALA	48	15902	1825	36716	2494	33024	0.80411
182	ILE	ARG	48	15902	1825	36716	1676	33024	1.19657
183	ILE	ASN	27	15902	1825	36716	1529	33024	0.73778
184	ILE	ASP	19	15902	1825	36716	1976	33024	0.401733
185	ILE	CYS	13	15902	1825	36716	577	33024	0.941321
186	ILE	GLN	32	15902	1825	36716	1332	33024	1.00373
187	ILE	GLU	21	15902	1825	36716	2196	33024	0.399537
188	ILE	GLY	38	15902	1825	36716	2477	33024	0.640956
189	ILE	HIS	18	15902	1825	36716	730	33024	1.0302
190	ILE	ILE	108	15902	1825	36716	1563	33024	2.88692
191	ILE	LEU	106	15902	1825	36716	2952	33024	1.50024
192	ILE	LYS	33	15902	1825	36716	2046	33024	0.673874
193	ILE	MET	30	15902	1825	36716	708	33024	1.77035
194	ILE	PHE	76	15902	1825	36716	1312	33024	2.42019
195	ILE	PRO	32	15902	1825	36716	1662	33024	0.804432
196	ILE	SER	36	15902	1825	36716	2081	33024	0.722771
197	ILE	THR	52	15902	1825	36716	1900	33024	1.14346
198	ILE	TRP	20	15902	1825	36716	478	33024	1.74813
199	ILE	TYR	47	15902	1825	36716	1251	33024	1.56968
200	ILE	VAL	58	15902	1825	36716	2084	33024	1.16279
201	LEU	ALA	94	15902	2986	36716	2494	33024	0.962443
202	LEU	ARG	94	15902	2986	36716	1676	33024	1.43218
203	LEU	ASN	35	15902	2986	36716	1529	33024	0.584526
204	LEU	ASP	25	15902	2986	36716	1976	33024	0.32307
205	LEU	CYS	13	15902	2986	36716	577	33024	0.575322
206	LEU	GLN	82	15902	2986	36716	1332	33024	1.572
207	LEU	GLU	47	15902	2986	36716	2196	33024	0.546524
208	LEU	GLY	56	15902	2986	36716	2477	33024	0.577305
209	LEU	HIS	39	15902	2986	36716	730	33024	1.36422
210	LEU	ILE	97	15902	2986	36716	1563	33024	1.58473
211	LEU	LEU	263	15902	2986	36716	2952	33024	2.27501
212	LEU	LYS	49	15902	2986	36716	2046	33024	0.611553
213	LEU	MET	64	15902	2986	36716	708	33024	2.30829
214	LEU	PHE	107	15902	2986	36716	1312	33024	2.08254
215	LEU	PRO	54	15902	2986	36716	1662	33024	0.829672
216	LEU	SER	52	15902	2986	36716	2081	33024	0.638079
217	LEU	THR	62	15902	2986	36716	1900	33024	0.833262
218	LEU	TRP	37	15902	2986	36716	478	33024	1.97659
219	LEU	TYR	63	15902	2986	36716	1251	33024	1.28596
220	LEU	VAL	97	15902	2986	36716	2084	33024	1.18855
221	LYS	ALA	35	15902	2235	36716	2494	33024	0.47877
222	LYS	ARG	41	15902	2235	36716	1676	33024	0.834575
223	LYS	ASN	29	15902	2235	36716	1529	33024	0.647063
224	LYS	ASP	74	15902	2235	36716	1976	33024	1.27762
225	LYS	CYS	11	15902	2235	36716	577	33024	0.650388
226	LYS	GLN	32	15902	2235	36716	1332	33024	0.819599
227	LYS	GLU	63	15902	2235	36716	2196	33024	0.978732
228	LYS	GLY	44	15902	2235	36716	2477	33024	0.606014
229	LYS	HIS	17	15902	2235	36716	730	33024	0.794478
230	LYS	ILE	30	15902	2235	36716	1563	33024	0.654814
231	LYS	LEU	55	15902	2235	36716	2952	33024	0.635627
232	LYS	LYS	52	15902	2235	36716	2046	33024	0.867069
233	LYS	MET	16	15902	2235	36716	708	33024	0.770979
234	LYS	PHE	25	15902	2235	36716	1312	33024	0.650073
235	LYS	PRO	21	15902	2235	36716	1662	33024	0.431066
236	LYS	SER	33	15902	2235	36716	2081	33024	0.541
237	LYS	THR	49	15902	2235	36716	1900	33024	0.879829
238	LYS	TRP	18	15902	2235	36716	478	33024	1.2847
239	LYS	TYR	48	15902	2235	36716	1251	33024	1.309
240	LYS	VAL	28	15902	2235	36716	2084	33024	0.45837
241	MET	ALA	33	15902	767	36716	2494	33024	1.31539
242	MET	ARG	34	15902	767	36716	1676	33024	2.01671
243	MET	ASN	13	15902	767	36716	1529	33024	0.845228
244	MET	ASP	10	15902	767	36716	1976	33024	0.503096
245	MET	CYS	5	15902	767	36716	577	33024	0.861454
246	MET	GLN	13	15902	767	36716	1332	33024	0.970235
247	MET	GLU	23	15902	767	36716	2196	33024	1.0412
248	MET	GLY	20	15902	767	36716	2477	33024	0.802679
249	MET	HIS	17	15902	767	36716	730	33024	2.31507
250	MET	ILE	28	15902	767	36716	1563	33024	1.78089
251	MET	LEU	58	15902	767	36716	2952	33024	1.95321
252	MET	LYS	20	15902	767	36716	2046	33024	0.971767
253	MET	MET	21	15902	767	36716	708	33024	2.94865
254	MET	PHE	30	15902	767	36716	1312	33024	2.27314
255	MET	PRO	16	15902	767	36716	1662	33024	0.957033
256	MET	SER	20	15902	767	36716	2081	33024	0.955423
257	MET	THR	19	15902	767	36716	1900	33024	0.994118
258	MET	TRP	9	15902	767	36716	478	33024	1.87177
259	MET	TYR	16	15902	767	36716	1251	33024	1.27145
260	MET	VAL	20	15902	767	36716	2084	33024	0.954048
261	PHE	ALA	57	15902	1465	36716	2494	33024	1.18953
262	PHE	ARG	62	15902	1465	36716	1676	33024	1.92537
263	PHE	ASN	28	15902	1465	36716	1529	33024	0.953117
264	PHE	ASP	29	15902	1465	36716	1976	33024	0.763848
265	PHE	CYS	11	15902	1465	36716	577	33024	0.99223
266	PHE	GLN	30	15902	1465	36716	1332	33024	1.17223
267	PHE	GLU	38	15902	1465	36716	2196	33024	0.900631
268	PHE	GLY	44	15902	1465	36716	2477	33024	0.924533
269	PHE	HIS	17	15902	1465	36716	730	33024	1.21205
270	PHE	ILE	60	15902	1465	36716	1563	33024	1.99797
271	PHE	LEU	108	15902	1465	36716	2952	33024	1.90416
272	PHE	LYS	28	15902	1465	36716	2046	33024	0.712276
273	PHE	MET	26	15902	1465	36716	708	33024	1.91133
274	PHE	PHE	91	15902	1465	36716	1312	33024	3.60997
275	PHE	PRO	37	15902	1465	36716	1662	33024	1.15869
276	PHE	SER	34	15902	1465	36716	2081	33024	0.850359
277	PHE	THR	48	15902	1465	36716	1900	33024	1.31487
278	PHE	TRP	30	15902	1465	36716	478	33024	3.26655
279	PHE	TYR	57	15902	1465	36716	1251	33024	2.37145
280	PHE	VAL	66	15902	1465	36716	2084	33024	1.64832
281	PRO	ALA	32	15902	1768	36716	2494	33024	0.553356
282	PRO	ARG	59	15902	1768	36716	1676	33024	1.5182
283	PRO	ASN	37	15902	1768	36716	1529	33024	1.04363
284	PRO	ASP	27	15902	1768	36716	1976	33024	0.589288
285	PRO	CYS	8	15902	1768	36716	577	33024	0.59795
286	PRO	GLN	31	15902	1768	36716	1332	33024	1.00371
287	PRO	GLU	31	15902	1768	36716	2196	33024	0.608808
288	PRO	GLY	38	15902	1768	36716	2477	33024	0.66162
289	PRO	HIS	14	15902	1768	36716	730	33024	0.827097
290	PRO	ILE	32	15902	1768	36716	1563	33024	0.882962
291	PRO	LEU	67	15902	1768	36716	2952	33024	0.978835
292	PRO	LYS	21	15902	1768	36716	2046	33024	0.442654
293	PRO	MET	19	15902	1768	36716	708	33024	1.15737
294	PRO	PHE	50	15902	1768	36716	1312	33024	1.64357
295	PRO	PRO	37	15902	1768	36716	1662	33024	0.960112
296	PRO	SER	27	15902	1768	36716	2081	33024	0.559555
297	PRO	THR	31	15902	1768	36716	1900	33024	0.703654
298	PRO	TRP	22	15902	1768	36716	478	33024	1.98493
299	PRO	TYR	43	15902	1768	36716	1251	33024	1.48239
300	PRO	VAL	27	15902	1768	36716	2084	33024	0.558749
301	SER	ALA	43	15902	2363	36716	2494	33024	0.556342
302	SER	ARG	73	15902	2363	36716	1676	33024	1.40546
303	SER	ASN	41	15902	2363	36716	1529	33024	0.865259
304	SER	ASP	47	15902	2363	36716	1976	33024	0.767504
305	SER	CYS	25	15902	2363	36716	577	33024	1.39809
306	SER	GLN	40	15902	2363	36716	1332	33024	0.969003
307	SER	GLU	43	15902	2363	36716	2196	33024	0.631838
308	SER	GLY	45	15902	2363	36716	2477	33024	0.586214
309	SER	HIS	21	15902	2363	36716	730	33024	0.928252
310	SER	ILE	36	15902	2363	36716	1563	33024	0.743213
311	SER	LEU	63	15902	2363	36716	2952	33024	0.688642
312	SER	LYS	23	15902	2363	36716	2046	33024	0.362737
313	SER	MET	36	15902	2363	36716	708	33024	1.64074
314	SER	PHE	48	15902	2363	36716	1312	33024	1.18053
315	SER	PRO	42	15902	2363	36716	1662	33024	0.815432
316	SER	SER	68	15902	2363	36716	2081	33024	1.0544
317	SER	THR	67	15902	2363	36716	1900	33024	1.13787
318	SER	TRP	18	15902	2363	36716	478	33024	1.21511
319	SER	TYR	41	15902	2363	36716	1251	33024	1.05754
320	SER	VAL	36	15902	2363	36716	2084	33024	0.557409
321	THR	ALA	36	15902	2265	36716	2494	33024	0.485927
322	THR	ARG	73	15902	2265	36716	1676	33024	1.46627
323	THR	ASN	51	15902	2265	36716	1529	33024	1.12287
324	THR	ASP	41	15902	2265	36716	1976	33024	0.698493
325	THR	CYS	10	15902	2265	36716	577	33024	0.583431
326	THR	GLN	37	15902	2265	36716	1332	33024	0.93511
327	THR	GLU	33	15902	2265	36716	2196	33024	0.505879
328	THR	GLY	55	15902	2265	36716	2477	33024	0.747484
329	THR	HIS	24	15902	2265	36716	730	33024	1.10676
330	THR	ILE	50	15902	2265	36716	1563	33024	1.0769
331	THR	LEU	71	15902	2265	36716	2952	33024	0.809668
332	THR	LYS	48	15902	2265	36716	2046	33024	0.78977
333	THR	MET	19	15902	2265	36716	708	33024	0.903411
334	THR	PHE	42	15902	2265	36716	1312	33024	1.07766
335	THR	PRO	30	15902	2265	36716	1662	33024	0.607653
336	THR	SER	44	15902	2265	36716	2081	33024	0.71178
337	THR	THR	84	15902	2265	36716	1900	33024	1.4883
338	THR	TRP	20	15902	2265	36716	478	33024	1.40853
339	THR	TYR	36	15902	2265	36716	1251	33024	0.968747
340	THR	VAL	45	15902	2265	36716	2084	33024	0.726909
341	TRP	ALA	24	15902	606	36716	2494	33024	1.21081
342	TRP	ARG	28	15902	606	36716	1676	33024	2.10206
343	TRP	ASN	9	15902	606	36716	1529	33024	0.74062
344	TRP	ASP	11	15902	606	36716	1976	33024	0.700433
345	TRP	CYS	6	15902	606	36716	577	33024	1.30839
346	TRP	GLN	16	15902	606	36716	1332	33024	1.51139
347	TRP	GLU	16	15902	606	36716	2196	33024	0.916744
348	TRP	GLY	24	15902	606	36716	2477	33024	1.21912
349	TRP	HIS	9	15902	606	36716	730	33024	1.55124
350	TRP	ILE	27	15902	606	36716	1563	33024	2.17353
351	TRP	LEU	44	15902	606	36716	2952	33024	1.87541
352	TRP	LYS	14	15902	606	36716	2046	33024	0.86096
353	TRP	MET	15	15902	606	36716	708	33024	2.66575
354	TRP	PHE	35	15902	606	36716	1312	33024	3.35656
355	TRP	PRO	21	15902	606	36716	1662	33024	1.58982
356	TRP	SER	26	15902	606	36716	2081	33024	1.57203
357	TRP	THR	27	15902	606	36716	1900	33024	1.78801
358	TRP	TRP	24	15902	606	36716	478	33024	6.31748
359	TRP	TYR	19	15902	606	36716	1251	33024	1.91098
360	TRP	VAL	31	15902	606	36716	2084	33024	1.87165
361	TYR	ALA	55	15902	1444	36716	2494	33024	1.16448
362	TYR	ARG	81	15902	1444	36716	1676	33024	2.55198
363	TYR	ASN	56	15902	1444	36716	1529	33024	1.93396
364	TYR	ASP	42	15902	1444	36716	1976	33024	1.12235
365	TYR	CYS	17	15902	1444	36716	577	33024	1.55575
366	TYR	GLN	51	15902	1444	36716	1332	33024	2.02177
367	TYR	GLU	39	15902	1444	36716	2196	33024	0.937774
368	TYR	GLY	78	15902	1444	36716	2477	33024	1.66278
369	TYR	HIS	35	15902	1444	36716	730	33024	2.53169
370	TYR	ILE	50	15902	1444	36716	1563	33024	1.68918
371	TYR	LEU	90	15902	1444	36716	2952	33024	1.60988
372	TYR	LYS	41	15902	1444	36716	2046	33024	1.05814
373	TYR	MET	24	15902	1444	36716	708	33024	1.78996
374	TYR	PHE	69	15902	1444	36716	1312	33024	2.77703
375	TYR	PRO	45	15902	1444	36716	1662	33024	1.42971
376	TYR	SER	37	15902	1444	36716	2081	33024	0.938849
377	TYR	THR	56	15902	1444	36716	1900	33024	1.55633
378	TYR	TRP	24	15902	1444	36716	478	33024	2.65124
379	TYR	TYR	76	15902	1444	36716	1251	33024	3.20791
380	TYR	VAL	58	15902	1444	36716	2084	33024	1.46959
381	VAL	ALA	58	15902	2379	36716	2494	33024	0.745367
382	VAL	ARG	58	15902	2379	36716	1676	33024	1.10916
383	VAL	ASN	22	15902	2379	36716	1529	33024	0.461163
384	VAL	ASP	28	15902	2379	36716	1976	33024	0.454161
385	VAL	CYS	16	15902	2379	36716	577	33024	0.888757
386	VAL	GLN	29	15902	2379	36716	1332	33024	0.697803
387	VAL	GLU	39	15902	2379	36716	2196	33024	0.569208
388	VAL	GLY	46	15902	2379	36716	2477	33024	0.595211
389	VAL	HIS	21	15902	2379	36716	730	33024	0.922009
390	VAL	ILE	52	15902	2379	36716	1563	33024	1.06631
391	VAL	LEU	112	15902	2379	36716	2952	33024	1.21602
392	VAL	LYS	27	15902	2379	36716	2046	33024	0.422958
393	VAL	MET	38	15902	2379	36716	708	33024	1.72024
394	VAL	PHE	64	15902	2379	36716	1312	33024	1.56345
395	VAL	PRO	37	15902	2379	36716	1662	33024	0.713526
396	VAL	SER	38	15902	2379	36716	2081	33024	0.585262
397	VAL	THR	57	15902	2379	36716	1900	33024	0.961524
398	VAL	TRP	28	15902	2379	36716	478	33024	1.87745
399	VAL	TYR	45	15902	2379	36716	1251	33024	1.15291
400	VAL	VAL	61	15902	2379	36716	2084	33024	0.938147

## Sheet: Table B
	Amino acid	Amino acid	∑ contacts	∑ All residue	∑ observed X	∑All surface residues	∑ observed Y	∑ All surface residues
No.	X	Y	XY	contact	on surface	of first protein	on surface	of second protein	Propensities
1	ALA	ALA	360	46742	8450	112286	8335	111340	1.36713
2	ALA	ARG	211	46742	8450	112286	5932	111340	1.12589
3	ALA	ASN	104	46742	8450	112286	5023	111340	0.655365
4	ALA	ASP	127	46742	8450	112286	6706	111340	0.59945
5	ALA	CYS	19	46742	8450	112286	1333	111340	0.451166
6	ALA	GLN	103	46742	8450	112286	4220	111340	0.77257
7	ALA	GLU	130	46742	8450	112286	7880	111340	0.522192
8	ALA	GLY	177	46742	8450	112286	7834	111340	0.715159
9	ALA	HIS	56	46742	8450	112286	2738	111340	0.647392
10	ALA	ILE	128	46742	8450	112286	5964	111340	0.679337
11	ALA	LEU	320	46742	8450	112286	9784	111340	1.03525
12	ALA	LYS	114	46742	8450	112286	6907	111340	0.52243
13	ALA	MET	86	46742	8450	112286	2341	111340	1.16281
14	ALA	PHE	168	46742	8450	112286	4449	111340	1.19525
15	ALA	PRO	124	46742	8450	112286	5519	111340	0.711171
16	ALA	SER	133	46742	8450	112286	7004	111340	0.601061
17	ALA	THR	161	46742	8450	112286	6338	111340	0.804056
18	ALA	TRP	59	46742	8450	112286	1597	111340	1.16939
19	ALA	TYR	165	46742	8450	112286	4149	111340	1.25879
20	ALA	VAL	162	46742	8450	112286	7287	111340	0.703686
21	ARG	ALA	188	46742	6033	112286	8335	111340	0.999973
22	ARG	ARG	383	46742	6033	112286	5932	111340	2.86242
23	ARG	ASN	146	46742	6033	112286	5023	111340	1.28862
24	ARG	ASP	321	46742	6033	112286	6706	111340	2.12216
25	ARG	CYS	26	46742	6033	112286	1333	111340	0.864728
26	ARG	GLN	163	46742	6033	112286	4220	111340	1.71242
27	ARG	GLU	310	46742	6033	112286	7880	111340	1.7441
28	ARG	GLY	193	46742	6033	112286	7834	111340	1.09222
29	ARG	HIS	96	46742	6033	112286	2738	111340	1.55444
30	ARG	ILE	145	46742	6033	112286	5964	111340	1.07787
31	ARG	LEU	245	46742	6033	112286	9784	111340	1.11016
32	ARG	LYS	137	46742	6033	112286	6907	111340	0.879361
33	ARG	MET	61	46742	6033	112286	2341	111340	1.15522
34	ARG	PHE	163	46742	6033	112286	4449	111340	1.62428
35	ARG	PRO	181	46742	6033	112286	5519	111340	1.45397
36	ARG	SER	209	46742	6033	112286	7004	111340	1.32293
37	ARG	THR	162	46742	6033	112286	6338	111340	1.13318
38	ARG	TRP	69	46742	6033	112286	1597	111340	1.91549
39	ARG	TYR	182	46742	6033	112286	4149	111340	1.94475
40	ARG	VAL	147	46742	6033	112286	7287	111340	0.894344
41	ASN	ALA	102	46742	5069	112286	8335	111340	0.645716
42	ASN	ARG	167	46742	5069	112286	5932	111340	1.48547
43	ASN	ASN	186	46742	5069	112286	5023	111340	1.95388
44	ASN	ASP	97	46742	5069	112286	6706	111340	0.76323
45	ASN	CYS	25	46742	5069	112286	1333	111340	0.989594
46	ASN	GLN	95	46742	5069	112286	4220	111340	1.18784
47	ASN	GLU	132	46742	5069	112286	7880	111340	0.883883
48	ASN	GLY	124	46742	5069	112286	7834	111340	0.83519
49	ASN	HIS	51	46742	5069	112286	2738	111340	0.982843
50	ASN	ILE	85	46742	5069	112286	5964	111340	0.752019
51	ASN	LEU	140	46742	5069	112286	9784	111340	0.755021
52	ASN	LYS	107	46742	5069	112286	6907	111340	0.817413
53	ASN	MET	48	46742	5069	112286	2341	111340	1.0819
54	ASN	PHE	96	46742	5069	112286	4449	111340	1.13856
55	ASN	PRO	98	46742	5069	112286	5519	111340	0.936942
56	ASN	SER	128	46742	5069	112286	7004	111340	0.964298
57	ASN	THR	109	46742	5069	112286	6338	111340	0.907448
58	ASN	TRP	50	46742	5069	112286	1597	111340	1.65201
59	ASN	TYR	109	46742	5069	112286	4149	111340	1.38621
60	ASN	VAL	73	46742	5069	112286	7287	111340	0.528593
61	ASP	ALA	134	46742	6826	112286	8335	111340	0.629945
62	ASP	ARG	330	46742	6826	112286	5932	111340	2.1798
63	ASP	ASN	113	46742	6826	112286	5023	111340	0.881492
64	ASP	ASP	169	46742	6826	112286	6706	111340	0.987476
65	ASP	CYS	14	46742	6826	112286	1333	111340	0.41153
66	ASP	GLN	104	46742	6826	112286	4220	111340	0.96566
67	ASP	GLU	110	46742	6826	112286	7880	111340	0.546978
68	ASP	GLY	96	46742	6826	112286	7834	111340	0.480165
69	ASP	HIS	84	46742	6826	112286	2738	111340	1.20212
70	ASP	ILE	79	46742	6826	112286	5964	111340	0.51903
71	ASP	LEU	146	46742	6826	112286	9784	111340	0.584709
72	ASP	LYS	226	46742	6826	112286	6907	111340	1.2821
73	ASP	MET	58	46742	6826	112286	2341	111340	0.9708
74	ASP	PHE	75	46742	6826	112286	4449	111340	0.660545
75	ASP	PRO	112	46742	6826	112286	5519	111340	0.795172
76	ASP	SER	157	46742	6826	112286	7004	111340	0.878328
77	ASP	THR	96	46742	6826	112286	6338	111340	0.593502
78	ASP	TRP	38	46742	6826	112286	1597	111340	0.932356
79	ASP	TYR	135	46742	6826	112286	4149	111340	1.27495
80	ASP	VAL	92	46742	6826	112286	7287	111340	0.4947
81	CYS	ALA	21	46742	1345	112286	8335	111340	0.501027
82	CYS	ARG	37	46742	1345	112286	5932	111340	1.24036
83	CYS	ASN	17	46742	1345	112286	5023	111340	0.673028
84	CYS	ASP	20	46742	1345	112286	6706	111340	0.593081
85	CYS	CYS	23	46742	1345	112286	1333	111340	3.43119
86	CYS	GLN	16	46742	1345	112286	4220	111340	0.753971
87	CYS	GLU	16	46742	1345	112286	7880	111340	0.403776
88	CYS	GLY	27	46742	1345	112286	7834	111340	0.685374
89	CYS	HIS	11	46742	1345	112286	2738	111340	0.798926
90	CYS	ILE	27	46742	1345	112286	5964	111340	0.900271
91	CYS	LEU	34	46742	1345	112286	9784	111340	0.69105
92	CYS	LYS	28	46742	1345	112286	6907	111340	0.80615
93	CYS	MET	12	46742	1345	112286	2341	111340	1.01936
94	CYS	PHE	31	46742	1345	112286	4449	111340	1.38563
95	CYS	PRO	11	46742	1345	112286	5519	111340	0.396351
96	CYS	SER	26	46742	1345	112286	7004	111340	0.738201
97	CYS	THR	21	46742	1345	112286	6338	111340	0.658892
98	CYS	TRP	12	46742	1345	112286	1597	111340	1.49425
99	CYS	TYR	24	46742	1345	112286	4149	111340	1.15031
100	CYS	VAL	21	46742	1345	112286	7287	111340	0.573083
101	GLN	ALA	103	46742	4210	112286	8335	111340	0.785089
102	GLN	ARG	167	46742	4210	112286	5932	111340	1.78856
103	GLN	ASN	98	46742	4210	112286	5023	111340	1.23951
104	GLN	ASP	108	46742	4210	112286	6706	111340	1.02317
105	GLN	CYS	14	46742	4210	112286	1333	111340	0.667245
106	GLN	GLN	153	46742	4210	112286	4220	111340	2.30338
107	GLN	GLU	92	46742	4210	112286	7880	111340	0.741735
108	GLN	GLY	111	46742	4210	112286	7834	111340	0.900175
109	GLN	HIS	45	46742	4210	112286	2738	111340	1.04416
110	GLN	ILE	79	46742	4210	112286	5964	111340	0.841544
111	GLN	LEU	156	46742	4210	112286	9784	111340	1.01297
112	GLN	LYS	97	46742	4210	112286	6907	111340	0.892215
113	GLN	MET	58	46742	4210	112286	2341	111340	1.57403
114	GLN	PHE	98	46742	4210	112286	4449	111340	1.39943
115	GLN	PRO	101	46742	4210	112286	5519	111340	1.16265
116	GLN	SER	113	46742	4210	112286	7004	111340	1.02499
117	GLN	THR	95	46742	4210	112286	6338	111340	0.952267
118	GLN	TRP	39	46742	4210	112286	1597	111340	1.55148
119	GLN	TYR	109	46742	4210	112286	4149	111340	1.66905
120	GLN	VAL	87	46742	4210	112286	7287	111340	0.758504
121	GLU	ALA	144	46742	7963	112286	8335	111340	0.580296
122	GLU	ARG	331	46742	7963	112286	5932	111340	1.87422
123	GLU	ASN	118	46742	7963	112286	5023	111340	0.789063
124	GLU	ASP	94	46742	7963	112286	6706	111340	0.470822
125	GLU	CYS	12	46742	7963	112286	1333	111340	0.302374
126	GLU	GLN	103	46742	7963	112286	4220	111340	0.819818
127	GLU	GLU	223	46742	7963	112286	7880	111340	0.950542
128	GLU	GLY	115	46742	7963	112286	7834	111340	0.493068
129	GLU	HIS	79	46742	7963	112286	2738	111340	0.96914
130	GLU	ILE	105	46742	7963	112286	5964	111340	0.59135
131	GLU	LEU	174	46742	7963	112286	9784	111340	0.597346
132	GLU	LYS	258	46742	7963	112286	6907	111340	1.25465
133	GLU	MET	57	46742	7963	112286	2341	111340	0.817836
134	GLU	PHE	133	46742	7963	112286	4449	111340	1.00411
135	GLU	PRO	148	46742	7963	112286	5519	111340	0.900729
136	GLU	SER	157	46742	7963	112286	7004	111340	0.752916
137	GLU	THR	120	46742	7963	112286	6338	111340	0.635948
138	GLU	TRP	56	46742	7963	112286	1597	111340	1.17781
139	GLU	TYR	159	46742	7963	112286	4149	111340	1.2872
140	GLU	VAL	92	46742	7963	112286	7287	111340	0.424064
141	GLY	ALA	175	46742	8046	112286	8335	111340	0.697946
142	GLY	ARG	214	46742	8046	112286	5932	111340	1.19923
143	GLY	ASN	122	46742	8046	112286	5023	111340	0.807395
144	GLY	ASP	110	46742	8046	112286	6706	111340	0.545279
145	GLY	CYS	21	46742	8046	112286	1333	111340	0.523695
146	GLY	GLN	108	46742	8046	112286	4220	111340	0.850748
147	GLY	GLU	116	46742	8046	112286	7880	111340	0.489352
148	GLY	GLY	235	46742	8046	112286	7834	111340	0.997181
149	GLY	HIS	60	46742	8046	112286	2738	111340	0.728463
150	GLY	ILE	134	46742	8046	112286	5964	111340	0.74689
151	GLY	LEU	191	46742	8046	112286	9784	111340	0.648943
152	GLY	LYS	135	46742	8046	112286	6907	111340	0.649731
153	GLY	MET	61	46742	8046	112286	2341	111340	0.8662
154	GLY	PHE	128	46742	8046	112286	4449	111340	0.956395
155	GLY	PRO	132	46742	8046	112286	5519	111340	0.795066
156	GLY	SER	133	46742	8046	112286	7004	111340	0.631241
157	GLY	THR	157	46742	8046	112286	6338	111340	0.823449
158	GLY	TRP	61	46742	8046	112286	1597	111340	1.26974
159	GLY	TYR	149	46742	8046	112286	4149	111340	1.1938
160	GLY	VAL	127	46742	8046	112286	7287	111340	0.579355
161	HIS	ALA	67	46742	2791	112286	8335	111340	0.770334
162	HIS	ARG	98	46742	2791	112286	5932	111340	1.5832
163	HIS	ASN	64	46742	2791	112286	5023	111340	1.22103
164	HIS	ASP	97	46742	2791	112286	6706	111340	1.38617
165	HIS	CYS	12	46742	2791	112286	1333	111340	0.862702
166	HIS	GLN	49	46742	2791	112286	4220	111340	1.11274
167	HIS	GLU	80	46742	2791	112286	7880	111340	0.972912
168	HIS	GLY	72	46742	2791	112286	7834	111340	0.880762
169	HIS	HIS	67	46742	2791	112286	2738	111340	2.34504
170	HIS	ILE	57	46742	2791	112286	5964	111340	0.915898
171	HIS	LEU	122	46742	2791	112286	9784	111340	1.19496
172	HIS	LYS	57	46742	2791	112286	6907	111340	0.790852
173	HIS	MET	46	46742	2791	112286	2341	111340	1.88307
174	HIS	PHE	65	46742	2791	112286	4449	111340	1.40011
175	HIS	PRO	59	46742	2791	112286	5519	111340	1.02447
176	HIS	SER	63	46742	2791	112286	7004	111340	0.861994
177	HIS	THR	77	46742	2791	112286	6338	111340	1.16426
178	HIS	TRP	32	46742	2791	112286	1597	111340	1.92024
179	HIS	TYR	79	46742	2791	112286	4149	111340	1.82471
180	HIS	VAL	62	46742	2791	112286	7287	111340	0.815366
181	ILE	ALA	128	46742	5991	112286	8335	111340	0.685606
182	ILE	ARG	142	46742	5991	112286	5932	111340	1.0687
183	ILE	ASN	89	46742	5991	112286	5023	111340	0.791037
184	ILE	ASP	75	46742	5991	112286	6706	111340	0.499307
185	ILE	CYS	22	46742	5991	112286	1333	111340	0.736822
186	ILE	GLN	76	46742	5991	112286	4220	111340	0.804028
187	ILE	GLU	85	46742	5991	112286	7880	111340	0.481574
188	ILE	GLY	128	46742	5991	112286	7834	111340	0.729452
189	ILE	HIS	59	46742	5991	112286	2738	111340	0.96203
190	ILE	ILE	252	46742	5991	112286	5964	111340	1.8864
191	ILE	LEU	276	46742	5991	112286	9784	111340	1.2594
192	ILE	LYS	111	46742	5991	112286	6907	111340	0.71747
193	ILE	MET	70	46742	5991	112286	2341	111340	1.33496
194	ILE	PHE	166	46742	5991	112286	4449	111340	1.66577
195	ILE	PRO	97	46742	5991	112286	5519	111340	0.78466
196	ILE	SER	84	46742	5991	112286	7004	111340	0.535431
197	ILE	THR	102	46742	5991	112286	6338	111340	0.718486
198	ILE	TRP	70	46742	5991	112286	1597	111340	1.95688
199	ILE	TYR	138	46742	5991	112286	4149	111340	1.48493
200	ILE	VAL	171	46742	5991	112286	7287	111340	1.04765
201	LEU	ALA	297	46742	9556	112286	8335	111340	0.997342
202	LEU	ARG	258	46742	9556	112286	5932	111340	1.21734
203	LEU	ASN	144	46742	9556	112286	5023	111340	0.802403
204	LEU	ASP	146	46742	9556	112286	6706	111340	0.609372
205	LEU	CYS	29	46742	9556	112286	1333	111340	0.608921
206	LEU	GLN	174	46742	9556	112286	4220	111340	1.15406
207	LEU	GLU	190	46742	9556	112286	7880	111340	0.674871
208	LEU	GLY	189	46742	9556	112286	7834	111340	0.675261
209	LEU	HIS	104	46742	9556	112286	2738	111340	1.06315
210	LEU	ILE	270	46742	9556	112286	5964	111340	1.26713
211	LEU	LEU	746	46742	9556	112286	9784	111340	2.1341
212	LEU	LYS	168	46742	9556	112286	6907	111340	0.68079
213	LEU	MET	145	46742	9556	112286	2341	111340	1.73364
214	LEU	PHE	284	46742	9556	112286	4449	111340	1.78669
215	LEU	PRO	168	46742	9556	112286	5519	111340	0.852005
216	LEU	SER	168	46742	9556	112286	7004	111340	0.671362
217	LEU	THR	225	46742	9556	112286	6338	111340	0.993628
218	LEU	TRP	112	46742	9556	112286	1597	111340	1.96294
219	LEU	TYR	240	46742	9556	112286	4149	111340	1.61905
220	LEU	VAL	315	46742	9556	112286	7287	111340	1.20992
221	LYS	ALA	122	46742	6994	112286	8335	111340	0.559755
222	LYS	ARG	144	46742	6994	112286	5932	111340	0.928336
223	LYS	ASN	110	46742	6994	112286	5023	111340	0.837478
224	LYS	ASP	235	46742	6994	112286	6706	111340	1.34013
225	LYS	CYS	29	46742	6994	112286	1333	111340	0.831978
226	LYS	GLN	89	46742	6994	112286	4220	111340	0.806532
227	LYS	GLU	248	46742	6994	112286	7880	111340	1.20356
228	LYS	GLY	126	46742	6994	112286	7834	111340	0.615079
229	LYS	HIS	58	46742	6994	112286	2738	111340	0.8101
230	LYS	ILE	117	46742	6994	112286	5964	111340	0.750226
231	LYS	LEU	146	46742	6994	112286	9784	111340	0.570664
232	LYS	LYS	149	46742	6994	112286	6907	111340	0.824975
233	LYS	MET	52	46742	6994	112286	2341	111340	0.849466
234	LYS	PHE	109	46742	6994	112286	4449	111340	0.936932
235	LYS	PRO	120	46742	6994	112286	5519	111340	0.831505
236	LYS	SER	137	46742	6994	112286	7004	111340	0.748029
237	LYS	THR	127	46742	6994	112286	6338	111340	0.766294
238	LYS	TRP	43	46742	6994	112286	1597	111340	1.02969
239	LYS	TYR	151	46742	6994	112286	4149	111340	1.3918
240	LYS	VAL	96	46742	6994	112286	7287	111340	0.50381
241	MET	ALA	74	46742	2315	112286	8335	111340	1.02576
242	MET	ARG	78	46742	2315	112286	5932	111340	1.51919
243	MET	ASN	48	46742	2315	112286	5023	111340	1.10407
244	MET	ASP	48	46742	2315	112286	6706	111340	0.826982
245	MET	CYS	16	46742	2315	112286	1333	111340	1.38678
246	MET	GLN	49	46742	2315	112286	4220	111340	1.34154
247	MET	GLU	62	46742	2315	112286	7880	111340	0.909042
248	MET	GLY	58	46742	2315	112286	7834	111340	0.855388
249	MET	HIS	39	46742	2315	112286	2738	111340	1.6457
250	MET	ILE	81	46742	2315	112286	5964	111340	1.56916
251	MET	LEU	145	46742	2315	112286	9784	111340	1.71226
252	MET	LYS	46	46742	2315	112286	6907	111340	0.769462
253	MET	MET	88	46742	2315	112286	2341	111340	4.3431
254	MET	PHE	79	46742	2315	112286	4449	111340	2.05156
255	MET	PRO	69	46742	2315	112286	5519	111340	1.44447
256	MET	SER	72	46742	2315	112286	7004	111340	1.18769
257	MET	THR	62	46742	2315	112286	6338	111340	1.13021
258	MET	TRP	37	46742	2315	112286	1597	111340	2.6768
259	MET	TYR	79	46742	2315	112286	4149	111340	2.1999
260	MET	VAL	85	46742	2315	112286	7287	111340	1.34769
261	PHE	ALA	172	46742	4466	112286	8335	111340	1.23587
262	PHE	ARG	168	46742	4466	112286	5932	111340	1.69613
263	PHE	ASN	84	46742	4466	112286	5023	111340	1.00154
264	PHE	ASP	72	46742	4466	112286	6706	111340	0.643013
265	PHE	CYS	22	46742	4466	112286	1333	111340	0.988424
266	PHE	GLN	100	46742	4466	112286	4220	111340	1.41918
267	PHE	GLU	144	46742	4466	112286	7880	111340	1.09443
268	PHE	GLY	130	46742	4466	112286	7834	111340	0.993827
269	PHE	HIS	69	46742	4466	112286	2738	111340	1.50927
270	PHE	ILE	171	46742	4466	112286	5964	111340	1.71715
271	PHE	LEU	331	46742	4466	112286	9784	111340	2.02611
272	PHE	LYS	112	46742	4466	112286	6907	111340	0.971135
273	PHE	MET	87	46742	4466	112286	2341	111340	2.22571
274	PHE	PHE	294	46742	4466	112286	4449	111340	3.95764
275	PHE	PRO	104	46742	4466	112286	5519	111340	1.12856
276	PHE	SER	130	46742	4466	112286	7004	111340	1.1116
277	PHE	THR	134	46742	4466	112286	6338	111340	1.2662
278	PHE	TRP	86	46742	4466	112286	1597	111340	3.22511
279	PHE	TYR	136	46742	4466	112286	4149	111340	1.96312
280	PHE	VAL	177	46742	4466	112286	7287	111340	1.45471
281	PRO	ALA	111	46742	5589	112286	8335	111340	0.637313
282	PRO	ARG	195	46742	5589	112286	5932	111340	1.57315
283	PRO	ASN	117	46742	5589	112286	5023	111340	1.1147
284	PRO	ASP	109	46742	5589	112286	6706	111340	0.777855
285	PRO	CYS	13	46742	5589	112286	1333	111340	0.466712
286	PRO	GLN	104	46742	5589	112286	4220	111340	1.17939
287	PRO	GLU	140	46742	5589	112286	7880	111340	0.850232
288	PRO	GLY	124	46742	5589	112286	7834	111340	0.757484
289	PRO	HIS	62	46742	5589	112286	2738	111340	1.08366
290	PRO	ILE	98	46742	5589	112286	5964	111340	0.786364
291	PRO	LEU	170	46742	5589	112286	9784	111340	0.831511
292	PRO	LYS	111	46742	5589	112286	6907	111340	0.769075
293	PRO	MET	72	46742	5589	112286	2341	111340	1.47186
294	PRO	PHE	91	46742	5589	112286	4449	111340	0.978846
295	PRO	PRO	166	46742	5589	112286	5519	111340	1.43941
296	PRO	SER	121	46742	5589	112286	7004	111340	0.826751
297	PRO	THR	118	46742	5589	112286	6338	111340	0.890974
298	PRO	TRP	63	46742	5589	112286	1597	111340	1.88787
299	PRO	TYR	146	46742	5589	112286	4149	111340	1.68401
300	PRO	VAL	96	46742	5589	112286	7287	111340	0.630461
301	SER	ALA	147	46742	7003	112286	8335	111340	0.673592
302	SER	ARG	224	46742	7003	112286	5932	111340	1.44222
303	SER	ASN	130	46742	7003	112286	5023	111340	0.988475
304	SER	ASP	165	46742	7003	112286	6706	111340	0.939736
305	SER	CYS	22	46742	7003	112286	1333	111340	0.630344
306	SER	GLN	115	46742	7003	112286	4220	111340	1.04081
307	SER	GLU	162	46742	7003	112286	7880	111340	0.785189
308	SER	GLY	131	46742	7003	112286	7834	111340	0.638665
309	SER	HIS	68	46742	7003	112286	2738	111340	0.948551
310	SER	ILE	82	46742	7003	112286	5964	111340	0.525124
311	SER	LEU	177	46742	7003	112286	9784	111340	0.690943
312	SER	LYS	126	46742	7003	112286	6907	111340	0.696733
313	SER	MET	69	46742	7003	112286	2341	111340	1.12573
314	SER	PHE	126	46742	7003	112286	4449	111340	1.08167
315	SER	PRO	115	46742	7003	112286	5519	111340	0.795835
316	SER	SER	232	46742	7003	112286	7004	111340	1.26511
317	SER	THR	146	46742	7003	112286	6338	111340	0.879804
318	SER	TRP	49	46742	7003	112286	1597	111340	1.17186
319	SER	TYR	139	46742	7003	112286	4149	111340	1.27955
320	SER	VAL	144	46742	7003	112286	7287	111340	0.754743
321	THR	ALA	155	46742	6417	112286	8335	111340	0.77511
322	THR	ARG	190	46742	6417	112286	5932	111340	1.33503
323	THR	ASN	97	46742	6417	112286	5023	111340	0.804908
324	THR	ASP	115	46742	6417	112286	6706	111340	0.714779
325	THR	CYS	20	46742	6417	112286	1333	111340	0.62537
326	THR	GLN	103	46742	6417	112286	4220	111340	1.01733
327	THR	GLU	100	46742	6417	112286	7880	111340	0.528946
328	THR	GLY	165	46742	6417	112286	7834	111340	0.877885
329	THR	HIS	69	46742	6417	112286	2738	111340	1.0504
330	THR	ILE	102	46742	6417	112286	5964	111340	0.712853
331	THR	LEU	236	46742	6417	112286	9784	111340	1.00539
332	THR	LYS	122	46742	6417	112286	6907	111340	0.73622
333	THR	MET	73	46742	6417	112286	2341	111340	1.29975
334	THR	PHE	130	46742	6417	112286	4449	111340	1.21792
335	THR	PRO	122	46742	6417	112286	5519	111340	0.921376
336	THR	SER	152	46742	6417	112286	7004	111340	0.904555
337	THR	THR	215	46742	6417	112286	6338	111340	1.41392
338	THR	TRP	70	46742	6417	112286	1597	111340	1.82697
339	THR	TYR	112	46742	6417	112286	4149	111340	1.12515
340	THR	VAL	126	46742	6417	112286	7287	111340	0.720708
341	TRP	ALA	53	46742	1674	112286	8335	111340	1.01598
342	TRP	ARG	62	46742	1674	112286	5932	111340	1.66995
343	TRP	ASN	46	46742	1674	112286	5023	111340	1.46322
344	TRP	ASP	42	46742	1674	112286	6706	111340	1.00069
345	TRP	CYS	10	46742	1674	112286	1333	111340	1.19863
346	TRP	GLN	39	46742	1674	112286	4220	111340	1.47661
347	TRP	GLU	51	46742	1674	112286	7880	111340	1.03409
348	TRP	GLY	63	46742	1674	112286	7834	111340	1.28491
349	TRP	HIS	29	46742	1674	112286	2738	111340	1.6923
350	TRP	ILE	68	46742	1674	112286	5964	111340	1.82174
351	TRP	LEU	118	46742	1674	112286	9784	111340	1.92699
352	TRP	LYS	42	46742	1674	112286	6907	111340	0.97157
353	TRP	MET	30	46742	1674	112286	2341	111340	2.04755
354	TRP	PHE	87	46742	1674	112286	4449	111340	3.12443
355	TRP	PRO	75	46742	1674	112286	5519	111340	2.17128
356	TRP	SER	63	46742	1674	112286	7004	111340	1.43717
357	TRP	THR	69	46742	1674	112286	6338	111340	1.73945
358	TRP	TRP	75	46742	1674	112286	1597	111340	7.50361
359	TRP	TYR	65	46742	1674	112286	4149	111340	2.50313
360	TRP	VAL	75	46742	1674	112286	7287	111340	1.64447
361	TYR	ALA	170	46742	4185	112286	8335	111340	1.30352
362	TYR	ARG	205	46742	4185	112286	5932	111340	2.20865
363	TYR	ASN	96	46742	4185	112286	5023	111340	1.22147
364	TYR	ASP	149	46742	4185	112286	6706	111340	1.42003
365	TYR	CYS	16	46742	4185	112286	1333	111340	0.767121
366	TYR	GLN	110	46742	4185	112286	4220	111340	1.66592
367	TYR	GLU	157	46742	4185	112286	7880	111340	1.27335
368	TYR	GLY	145	46742	4185	112286	7834	111340	1.18293
369	TYR	HIS	70	46742	4185	112286	2738	111340	1.63395
370	TYR	ILE	147	46742	4185	112286	5964	111340	1.57527
371	TYR	LEU	235	46742	4185	112286	9784	111340	1.53506
372	TYR	LYS	154	46742	4185	112286	6907	111340	1.42497
373	TYR	MET	89	46742	4185	112286	2341	111340	2.42976
374	TYR	PHE	128	46742	4185	112286	4449	111340	1.83875
375	TYR	PRO	136	46742	4185	112286	5519	111340	1.5749
376	TYR	SER	142	46742	4185	112286	7004	111340	1.29574
377	TYR	THR	117	46742	4185	112286	6338	111340	1.1798
378	TYR	TRP	56	46742	4185	112286	1597	111340	2.24108
379	TYR	TYR	232	46742	4185	112286	4149	111340	3.5737
380	TYR	VAL	148	46742	4185	112286	7287	111340	1.29804
381	VAL	ALA	161	46742	7363	112286	8335	111340	0.701673
382	VAL	ARG	162	46742	7363	112286	5932	111340	0.992039
383	VAL	ASN	90	46742	7363	112286	5023	111340	0.65087
384	VAL	ASP	103	46742	7363	112286	6706	111340	0.557941
385	VAL	CYS	18	46742	7363	112286	1333	111340	0.49052
386	VAL	GLN	96	46742	7363	112286	4220	111340	0.826368
387	VAL	GLU	103	46742	7363	112286	7880	111340	0.474816
388	VAL	GLY	124	46742	7363	112286	7834	111340	0.57498
389	VAL	HIS	56	46742	7363	112286	2738	111340	0.742967
390	VAL	ILE	166	46742	7363	112286	5964	111340	1.01108
391	VAL	LEU	311	46742	7363	112286	9784	111340	1.15467
392	VAL	LYS	104	46742	7363	112286	6907	111340	0.546964
393	VAL	MET	86	46742	7363	112286	2341	111340	1.33448
394	VAL	PHE	167	46742	7363	112286	4449	111340	1.36354
395	VAL	PRO	102	46742	7363	112286	5519	111340	0.671359
396	VAL	SER	137	46742	7363	112286	7004	111340	0.710541
397	VAL	THR	154	46742	7363	112286	6338	111340	0.882639
398	VAL	TRP	72	46742	7363	112286	1597	111340	1.63773
399	VAL	TYR	160	46742	7363	112286	4149	111340	1.40085
400	VAL	VAL	323	46742	7363	112286	7287	111340	1.61016
